# Supplementary material for: Diaqua­bis(5-carb­oxy-2-propyl-1H-imidazole-4-carboxyl­ato-κ2 N 3,O 4)manganese(II) N,N-dimethyl­formamide disolvate
Source: Acta Crystallogr Sect E Struct Rep Online. 2009 Dec 24;66(Pt 1):m99. doi: 10.1107/S1600536809054634 (PMC2980198; doi:10.1107/S1600536809054634)
Supplement: Supplementary file 2 [file e-66-00m99-Isup2.hkl]

# 
# h,k,l, Fc-squared, Fo-squared, sigma(Fo-squared) and status flag 
# 
data_I
_shelx_title ' 2 in P-1' 
_shelx_refln_list_code          4 
_shelx_F_calc_maximum      135.00 
_exptl_crystal_F_000       331.00 
_reflns_d_resolution_high  0.8348 
 
loop_ 
 _symmetry_equiv_pos_as_xyz 
 'x, y, z' 
 '-x, -y, -z' 
 
_cell_length_a     7.3992 
_cell_length_b     9.4429 
_cell_length_c    11.1978 
_cell_angle_alpha  76.591 
_cell_angle_beta   87.927 
_cell_angle_gamma  68.863 
 
_shelx_F_squared_multiplier     1.000 
 
loop_ 
 _refln_index_h 
 _refln_index_k 
 _refln_index_l 
 _refln_F_squared_calc 
 _refln_F_squared_meas 
 _refln_F_squared_sigma 
 _refln_observed_status 
   1   0   0      723.62      731.55     25.69 o 
   2   0   0      257.46      229.08      7.00 o 
   3   0   0      417.06      448.98     20.66 o 
   4   0   0      944.95      955.07     28.05 o 
   5   0   0      218.20      210.82      8.94 o 
   6   0   0      116.63      108.77      7.48 o 
   7   0   0       70.58       76.50      4.80 o 
   8   0   0       72.96       64.34      7.24 o 
  -7   1   0        0.76       -0.79      1.22 o 
  -6   1   0      202.71      187.51     15.32 o 
  -5   1   0       21.65       22.82      2.40 o 
  -4   1   0      212.32      192.28      8.13 o 
  -3   1   0      777.94      720.14     26.08 o 
  -2   1   0     1215.74     1182.57     41.80 o 
  -1   1   0      132.53      132.72      5.13 o 
   0   1   0       16.92       24.22      1.63 o 
   1   1   0      380.38      384.39     19.81 o 
   2   1   0    10376.92     8658.49    247.13 o 
   3   1   0      663.98      681.12     19.97 o 
   4   1   0       10.13       13.06      1.64 o 
   5   1   0      143.10      150.16      6.68 o 
   6   1   0        5.48        4.45      1.35 o 
   7   1   0       22.81       17.29      3.59 o 
   8   1   0       28.54       27.26      4.75 o 
  -7   2   0        2.58        3.53      1.76 o 
  -6   2   0        0.15        1.23      1.32 o 
  -5   2   0       77.73       71.62      4.44 o 
  -4   2   0      433.05      470.45     18.02 o 
  -3   2   0      230.45      253.74     12.50 o 
  -2   2   0      469.66      377.57     19.58 o 
  -1   2   0     2169.48     2108.25    104.32 o 
   0   2   0     1358.53     1212.19     60.26 o 
   1   2   0      384.13      437.93     15.73 o 
   2   2   0     2671.38     2815.89     98.89 o 
   3   2   0      103.39      103.20      6.06 o 
   4   2   0      375.04      400.13     12.14 o 
   5   2   0       16.92       17.45      1.33 o 
   6   2   0        4.93        5.36      2.04 o 
   7   2   0        3.55        5.60      2.61 o 
   8   2   0        3.23        3.48      2.36 o 
  -7   3   0      101.08      102.20      6.37 o 
  -6   3   0        0.53        0.30      1.33 o 
  -5   3   0      128.62      124.01      6.44 o 
  -4   3   0       73.46       70.01      8.41 o 
  -3   3   0      700.33      723.71     26.65 o 
  -2   3   0      382.47      427.62     22.78 o 
  -1   3   0     1487.77     1498.80     74.82 o 
   0   3   0     1622.06     1670.17     82.87 o 
   1   3   0      644.36      666.82     33.40 o 
   2   3   0      481.99      551.00     19.85 o 
   3   3   0      137.61      126.58      7.75 o 
   4   3   0      148.72      141.40      5.70 o 
   5   3   0       10.22       15.40      1.27 o 
   6   3   0       75.22       69.54      6.00 o 
   7   3   0       42.16       39.34      4.91 o 
   8   3   0        6.89        6.53      2.80 o 
  -6   4   0      211.80      219.23     22.67 o 
  -5   4   0      251.87      269.84     16.84 o 
  -4   4   0       56.77       55.36      5.49 o 
  -3   4   0      537.42      535.70     28.98 o 
  -2   4   0      187.28      179.39     10.97 o 
  -1   4   0      125.03      114.74      7.34 o 
   0   4   0     2264.13     2370.06    117.57 o 
   1   4   0      302.68      340.79     17.78 o 
   2   4   0      193.32      213.02      8.25 o 
   3   4   0      685.45      781.40     28.11 o 
   4   4   0        0.68        1.14      0.60 o 
   5   4   0       43.15       39.14      3.59 o 
   6   4   0       48.67       37.19      4.36 o 
   7   4   0       40.28       55.70      5.98 o 
   8   4   0       41.38       39.16      5.36 o 
  -5   5   0       64.67       73.38      7.37 o 
  -4   5   0      245.63      240.06     15.16 o 
  -3   5   0       16.04       15.49      3.20 o 
  -2   5   0       30.84       37.22      4.16 o 
  -1   5   0      327.96      313.83     17.47 o 
   0   5   0      418.86      410.71     21.93 o 
   1   5   0       88.90      114.69      5.14 o 
   2   5   0        8.80        9.36      1.17 o 
   3   5   0      301.73      335.90     12.69 o 
   4   5   0       14.09       14.37      2.16 o 
   5   5   0      330.71      357.99     19.99 o 
   6   5   0        1.63       -0.01      1.00 o 
   7   5   0       55.13       41.64      5.16 o 
   8   5   0       22.97       25.99      4.72 o 
  -5   6   0        1.09        1.19      2.32 o 
  -4   6   0       32.58       30.14      4.84 o 
  -3   6   0      158.75      146.69     10.49 o 
  -2   6   0        0.45       -0.40      1.40 o 
  -1   6   0       17.66       17.85      3.07 o 
   0   6   0        5.14        8.66      2.04 o 
   1   6   0       10.36        8.16      1.32 o 
   2   6   0       43.06       48.43      2.87 o 
   3   6   0      447.69      449.35     16.93 o 
   4   6   0      136.90      162.21     10.42 o 
   5   6   0        3.71        3.35      1.69 o 
   6   6   0       11.00       10.30      2.52 o 
   7   6   0      140.84      149.85     10.73 o 
   8   6   0       24.90       28.09      4.85 o 
  -4   7   0        2.09        5.60      2.73 o 
  -3   7   0        5.40        3.87      2.43 o 
  -2   7   0       59.91       54.40      5.90 o 
  -1   7   0       71.85       79.30      6.73 o 
   0   7   0      186.32      201.52     11.96 o 
   1   7   0       21.60       27.53      2.47 o 
   2   7   0       93.06       91.87      4.71 o 
   3   7   0        5.12        3.61      1.65 o 
   4   7   0       95.26       89.05      6.94 o 
   5   7   0      208.08      193.49     12.25 o 
   6   7   0      158.03      170.26     11.40 o 
   8   7   0       16.33       23.95      4.59 o 
  -3   8   0       43.18       31.00      5.12 o 
  -2   8   0        6.15        0.91      2.15 o 
  -1   8   0       19.64       20.71      2.62 o 
   0   8   0      630.26      643.15     24.75 o 
   1   8   0      211.13      194.37      8.76 o 
   2   8   0       49.90       59.42      4.60 o 
   3   8   0      320.55      352.95     20.77 o 
   4   8   0      214.26      218.58     14.08 o 
   5   8   0        3.79       10.14      2.64 o 
   6   8   0       20.25       13.98      3.23 o 
   7   8   0       92.99      101.14      8.25 o 
   8   8   0       32.13       21.25      4.55 o 
  -2   9   0       10.24       15.34      4.16 o 
  -1   9   0       18.26       21.18      2.98 o 
   0   9   0       54.11       61.66      4.53 o 
   1   9   0       82.35       79.95      4.89 o 
   2   9   0      296.74      297.31     18.35 o 
   3   9   0        0.62        0.53      1.67 o 
   4   9   0       16.48       26.14      4.33 o 
   5   9   0      163.74      134.99      9.78 o 
   6   9   0       44.09       49.23      5.80 o 
   7   9   0       20.56       17.54      4.07 o 
   0  10   0       45.37       50.85      4.41 o 
   1  10   0       35.75       31.71      4.96 o 
   2  10   0       23.35       21.17      4.27 o 
   3  10   0      395.46      361.49     22.18 o 
   4  10   0      247.67      244.21     16.24 o 
   5  10   0        8.02        2.45      2.00 o 
   6  10   0        3.52        3.47      2.44 o 
   3  11   0       95.18      111.43      9.70 o 
  -5 -10   1       11.95        8.06      3.03 o 
  -4 -10   1      184.34      188.28     13.04 o 
  -3 -10   1      226.73      217.91     15.02 o 
  -2 -10   1       15.08       13.06      3.60 o 
  -1 -10   1        0.49       -0.05      1.89 o 
   0 -10   1       22.74       28.88      4.27 o 
  -7  -9   1        3.47        3.16      2.47 o 
  -6  -9   1      104.23      116.98      9.56 o 
  -5  -9   1       82.52       84.03      7.54 o 
  -4  -9   1        0.44        0.12      1.63 o 
  -3  -9   1       12.93        8.41      2.75 o 
  -2  -9   1      274.79      289.36     18.17 o 
  -1  -9   1       23.54       28.92      4.25 o 
   0  -9   1        0.22        0.92      1.49 o 
   1  -9   1       42.36       42.87      5.11 o 
  -7  -8   1       80.31       80.12      7.40 o 
  -6  -8   1       11.41        8.12      2.76 o 
  -5  -8   1       11.69        9.64      2.71 o 
  -4  -8   1      145.95      119.17      8.66 o 
  -3  -8   1      236.26      228.83     14.61 o 
  -2  -8   1        0.34        0.65      1.57 o 
  -1  -8   1       27.26       33.02      3.05 o 
   0  -8   1       66.60       73.24      4.59 o 
   1  -8   1       53.80       63.98      4.35 o 
   2  -8   1        7.22        7.24      2.84 o 
   3  -8   1      116.74      112.61      9.58 o 
  -8  -7   1        2.36        1.08      2.03 o 
  -7  -7   1       39.87       41.32      5.15 o 
  -6  -7   1      104.85      110.39      8.48 o 
  -5  -7   1        1.46       -1.13      1.27 o 
  -4  -7   1        5.63        6.70      2.07 o 
  -3  -7   1      173.31      168.88     11.14 o 
  -2  -7   1        1.02       -0.28      0.83 o 
  -1  -7   1       92.87       86.88      5.94 o 
   0  -7   1        9.65       12.94      1.94 o 
   1  -7   1      266.95      261.48     30.61 o 
   2  -7   1        4.97        8.06      2.64 o 
   3  -7   1       12.36       11.06      3.29 o 
   4  -7   1       23.21       17.05      4.41 o 
  -8  -6   1        2.20        0.71      2.01 o 
  -7  -6   1      126.26      125.46      9.57 o 
  -6  -6   1       28.16       27.93      3.89 o 
  -5  -6   1       17.07       19.03      3.15 o 
  -4  -6   1      140.48      148.86      9.77 o 
  -3  -6   1        6.59        5.71      1.84 o 
  -2  -6   1        1.26        3.44      1.03 o 
  -1  -6   1      189.32      201.23      8.47 o 
   0  -6   1        4.09        5.47      1.65 o 
   1  -6   1      173.84      186.49     12.12 o 
   2  -6   1      135.04      139.35      7.40 o 
   3  -6   1       28.19       31.54      4.51 o 
   4  -6   1       77.01       85.92      7.92 o 
   5  -6   1        9.36       15.04      4.15 o 
  -8  -5   1        9.35       11.01      3.35 o 
  -7  -5   1      101.44      106.45      8.44 o 
  -6  -5   1        3.59        6.10      2.13 o 
  -5  -5   1        0.23        1.05      1.19 o 
  -4  -5   1      511.27      538.54     29.06 o 
  -3  -5   1      545.93      527.44     19.38 o 
  -2  -5   1     1570.36     1643.87     58.55 o 
  -1  -5   1       56.49       64.62      3.32 o 
   0  -5   1      160.63      157.29      6.81 o 
   1  -5   1      645.60      706.44     26.22 o 
   2  -5   1      153.31      174.73      7.72 o 
   3  -5   1      497.80      483.14     26.85 o 
   4  -5   1      589.72      577.22     32.11 o 
   5  -5   1        7.17        4.24      2.64 o 
  -8  -4   1        6.48        5.74      2.49 o 
  -6  -4   1       62.65       63.83      3.81 o 
  -5  -4   1        1.27        0.68      1.31 o 
  -4  -4   1        7.78        3.57      1.37 o 
  -3  -4   1       46.69       49.79      3.05 o 
  -2  -4   1      947.48     1006.71     36.02 o 
  -1  -4   1      678.00      645.06     23.46 o 
   0  -4   1     2964.11     3138.87    110.77 o 
   1  -4   1      750.42      780.19     28.53 o 
   2  -4   1        0.42        3.63      1.53 o 
   3  -4   1      250.47      234.72     14.20 o 
   4  -4   1      154.44      158.43     10.97 o 
   5  -4   1      238.81      248.17     16.12 o 
   6  -4   1      160.60      154.55     11.68 o 
  -8  -3   1        2.45        4.28      2.53 o 
  -7  -3   1       25.70       22.41      3.97 o 
  -5  -3   1       23.40       23.26      3.71 o 
  -4  -3   1       11.26       15.98      1.19 o 
  -3  -3   1      443.32      422.56     22.51 o 
  -2  -3   1        7.23        5.43      1.79 o 
  -1  -3   1       30.45       20.84      1.38 o 
   0  -3   1       68.61       67.23      4.88 o 
   1  -3   1      840.82      919.08     46.63 o 
   2  -3   1     1261.39     1359.86     68.54 o 
   3  -3   1       81.64       77.61     10.22 o 
   4  -3   1        1.63        0.28      1.11 o 
   5  -3   1       33.63       36.28      3.35 o 
   6  -3   1        0.21       -1.55      1.17 o 
  -8  -2   1        0.07        0.95      1.97 o 
  -7  -2   1      116.69       94.77      7.93 o 
  -6  -2   1        5.32        5.65      2.31 o 
  -5  -2   1        5.18        7.35      1.05 o 
  -4  -2   1     2111.65     2162.16     62.32 o 
  -3  -2   1      765.86      790.04     28.17 o 
  -2  -2   1      348.52      376.33     19.78 o 
  -1  -2   1      448.09      477.89     17.14 o 
   0  -2   1     2238.76     2169.85     76.48 o 
   1  -2   1       80.25       92.15      5.65 o 
   2  -2   1       91.16       77.50      3.73 o 
   3  -2   1       80.53       84.20      5.39 o 
   4  -2   1     1271.00     1369.96     75.34 o 
   5  -2   1       46.67       45.83      3.52 o 
   6  -2   1        0.98        0.11      1.27 o 
   7  -2   1        0.29        0.23      1.46 o 
  -8  -1   1       21.02       18.06      3.92 o 
  -7  -1   1       44.06       54.10      5.96 o 
  -6  -1   1      126.75      135.24      9.58 o 
  -5  -1   1       51.27       55.35      2.57 o 
  -4  -1   1      388.88      401.41     12.24 o 
  -3  -1   1     1919.94     1986.00    107.03 o 
  -2  -1   1    18223.70    13321.68    467.43 o 
  -1  -1   1      305.71      347.65     17.97 o 
   0  -1   1       13.72       17.25      1.11 o 
   1  -1   1     5410.67     5067.94    144.80 o 
   2  -1   1     1271.92     1361.21     52.95 o 
   3  -1   1      151.68      167.81     13.24 o 
   4  -1   1      766.56      750.98     27.60 o 
   5  -1   1      107.74      104.98     11.82 o 
   6  -1   1      179.18      182.14      8.54 o 
   7  -1   1       38.06       42.47      3.85 o 
  -8   0   1       75.92       81.71      8.13 o 
  -7   0   1      124.49      113.03      8.97 o 
  -6   0   1       25.25       20.32      3.71 o 
  -5   0   1        0.32        1.50      1.03 o 
  -4   0   1      935.46      980.57     28.81 o 
  -3   0   1      636.84      642.66     18.96 o 
  -2   0   1       52.69       55.73      2.07 o 
  -1   0   1     1436.24     1437.93     50.75 o 
   0   0   1     5576.62     3955.98    139.07 o 
   1   0   1     2388.91     2275.24    112.17 o 
   2   0   1      178.23      191.88      7.37 o 
   3   0   1     1950.38     1754.17     61.78 o 
   4   0   1        5.76        4.56      1.11 o 
   5   0   1        1.48        1.62      1.45 o 
   6   0   1       58.46       58.23      4.30 o 
   7   0   1      145.38      147.35      7.48 o 
   8   0   1       50.62       44.73      6.08 o 
  -7   1   1       42.87       48.21      7.63 o 
  -6   1   1      108.60      122.16      6.33 o 
  -5   1   1       56.20       59.35      3.73 o 
  -4   1   1       46.47       37.51      1.97 o 
  -3   1   1      262.16      252.69      7.96 o 
  -2   1   1      130.42      165.77      5.32 o 
  -1   1   1       10.20       10.00      0.67 o 
   0   1   1      227.45      250.34      9.08 o 
   1   1   1     2236.72     2053.21    101.09 o 
   2   1   1      812.11      786.04     27.97 o 
   3   1   1      240.58      225.42      6.98 o 
   4   1   1        1.17        1.04      0.52 o 
   5   1   1        1.01        2.87      1.11 o 
   6   1   1       47.16       43.14      3.23 o 
   7   1   1       22.23       28.64      2.89 o 
   8   1   1        9.33       13.24      3.80 o 
  -7   2   1       80.39       81.12      6.65 o 
  -6   2   1        4.73        6.24      2.84 o 
  -5   2   1       56.15       57.25      3.87 o 
  -4   2   1      746.18      795.22     32.16 o 
  -3   2   1     1770.62     1819.40     64.36 o 
  -2   2   1      284.86      300.06     11.37 o 
  -1   2   1      259.74      218.11     11.73 o 
   0   2   1     1049.57      882.41     44.04 o 
   1   2   1     1166.12     1176.26     58.21 o 
   2   2   1      260.90      305.44     11.18 o 
   3   2   1      225.65      207.64      6.47 o 
   4   2   1      145.29      154.06      6.16 o 
   5   2   1       19.71       24.37      2.12 o 
   6   2   1       32.61       34.00      2.77 o 
   7   2   1       31.68       33.80      4.87 o 
   8   2   1        1.84        2.27      2.28 o 
  -7   3   1      166.09      185.72      9.36 o 
  -6   3   1        9.73        5.65      2.31 o 
  -5   3   1      191.46      166.99     12.10 o 
  -4   3   1      204.82      193.36     26.60 o 
  -3   3   1       44.77       37.73      2.73 o 
  -2   3   1     1466.28     1374.68     69.13 o 
  -1   3   1      893.40      912.83     46.13 o 
   0   3   1     3041.16     2755.02    136.04 o 
   1   3   1       21.46       21.13      1.89 o 
   2   3   1      245.76      274.19     14.28 o 
   3   3   1      192.36      193.89      7.46 o 
   4   3   1      801.93      882.21     29.26 o 
   5   3   1       16.21       13.81      1.84 o 
   6   3   1      162.42      159.10     10.60 o 
   7   3   1      140.58      139.79     10.16 o 
   8   3   1       15.11       15.62      4.04 o 
  -6   4   1       47.16       55.21      4.55 o 
  -5   4   1        4.40        5.94      1.76 o 
  -4   4   1      131.83      139.97      9.85 o 
  -3   4   1      325.00      333.32     18.90 o 
  -2   4   1        1.64        1.80      1.24 o 
  -1   4   1      411.96      442.56     23.47 o 
   0   4   1      527.99      543.93     28.15 o 
   1   4   1      642.70      512.84     26.30 o 
   2   4   1       43.37       26.83      2.29 o 
   3   4   1      685.57      653.20     24.11 o 
   4   4   1        1.22        0.89      0.61 o 
   5   4   1        0.29        3.16      1.21 o 
   6   4   1      131.53      120.07      8.69 o 
   7   4   1       70.42       68.82      6.69 o 
   8   4   1       42.83       42.60      5.65 o 
  -5   5   1        7.18        2.95      2.24 o 
  -4   5   1       35.13       39.47      5.00 o 
  -3   5   1       20.13       14.49      2.99 o 
  -2   5   1        2.10        3.05      1.59 o 
  -1   5   1       83.39       79.10      5.86 o 
   0   5   1       69.61       85.28      5.88 o 
   1   5   1      322.90      365.61     19.39 o 
   2   5   1       66.09       51.36      3.75 o 
   3   5   1        2.92        6.26      0.99 o 
   4   5   1      226.92      249.40      9.75 o 
   5   5   1      132.32      127.24      8.17 o 
   6   5   1       87.44       83.96      6.82 o 
   7   5   1       78.08       79.35      7.10 o 
   8   5   1       67.78       62.85      6.81 o 
  -5   6   1        1.06        1.44      2.37 o 
  -4   6   1      220.68      225.57     14.89 o 
  -3   6   1        6.95        3.81      2.39 o 
  -2   6   1        0.46        1.67      1.65 o 
  -1   6   1      155.82      137.91      9.25 o 
   0   6   1      298.11      268.48     15.36 o 
   1   6   1      112.50       98.93      6.64 o 
   2   6   1        1.63        2.64      1.17 o 
   3   6   1      636.49      674.32     24.87 o 
   4   6   1      940.23      964.12     50.43 o 
   5   6   1       51.62       48.76      4.37 o 
   6   6   1      154.50      162.02     10.44 o 
   7   6   1       93.20       81.87      7.21 o 
  -4   7   1       13.99       15.52      3.92 o 
  -3   7   1       30.67       23.07      4.36 o 
  -2   7   1      361.02      390.70     22.63 o 
  -1   7   1      217.06      178.36     11.61 o 
   0   7   1       58.23       70.67      5.84 o 
   1   7   1      692.34      772.37     40.17 o 
   2   7   1      160.47      155.95      7.00 o 
   3   7   1       32.54       33.48      2.71 o 
   4   7   1      146.00      139.19      9.45 o 
   5   7   1       82.52       83.20      6.68 o 
   6   7   1      178.32      179.56     11.70 o 
   7   7   1        3.92        6.69      2.57 o 
   8   7   1        1.27        0.12      1.95 o 
  -3   8   1        1.05        0.35      2.04 o 
  -2   8   1       16.49        7.14      2.73 o 
  -1   8   1      130.14      106.57      8.32 o 
   0   8   1      615.92      578.11     31.43 o 
   1   8   1       11.58       13.69      2.80 o 
   2   8   1       33.30       29.26      3.71 o 
   3   8   1      664.66      630.24     34.62 o 
   4   8   1       96.33      120.10      8.84 o 
   5   8   1       36.82       39.39      4.76 o 
   6   8   1       32.90       40.43      4.68 o 
   8   8   1       14.07       12.97      3.73 o 
  -2   9   1        5.58        8.82      3.37 o 
  -1   9   1       41.34       39.64      5.85 o 
   0   9   1       81.00       72.39      8.76 o 
   1   9   1      580.33      550.41     21.64 o 
   2   9   1      325.39      329.83     13.78 o 
   3   9   1      117.64       96.87      7.94 o 
   4   9   1        2.26        3.00      1.92 o 
   5   9   1      114.98      104.88      8.48 o 
   6   9   1       53.50       44.97      5.19 o 
   7   9   1       75.93       90.59      7.85 o 
   0  10   1       68.12       71.72      5.17 o 
   1  10   1      110.38      120.88      6.71 o 
   2  10   1       22.30       20.07      4.04 o 
   3  10   1      202.24      176.26     12.54 o 
   4  10   1      288.84      303.26     19.21 o 
   5  10   1        2.25        3.32      2.13 o 
   6  10   1        3.61        4.49      2.39 o 
   2  11   1        5.30        4.80      2.56 o 
   3  11   1       32.42       34.74      5.44 o 
   4  11   1       26.86       21.97      4.52 o 
  -5 -10   2        4.33        3.56      2.47 o 
  -4 -10   2      126.28      127.48     10.40 o 
  -3 -10   2       27.63       29.79      4.99 o 
  -2 -10   2        3.47        0.20      1.72 o 
  -1 -10   2       15.31       18.70      4.29 o 
  -6  -9   2       54.68       56.90      6.62 o 
  -5  -9   2       31.39       31.07      4.93 o 
  -4  -9   2        0.57        0.25      1.87 o 
  -3  -9   2       68.64       73.77      6.73 o 
  -2  -9   2       82.78       79.10      7.18 o 
  -1  -9   2        1.65        1.43      2.00 o 
   0  -9   2        0.19        1.20      1.47 o 
   1  -9   2      181.26      195.80     13.73 o 
  -7  -8   2       13.23       12.44      3.65 o 
  -6  -8   2        4.01        9.92      3.00 o 
  -5  -8   2       51.12       45.24      5.43 o 
  -4  -8   2       14.73        9.97      2.77 o 
  -3  -8   2       57.92       52.72      5.44 o 
  -2  -8   2        1.77        0.55      1.44 o 
  -1  -8   2      121.80      136.00      6.75 o 
   0  -8   2       72.55       77.42      4.77 o 
   1  -8   2        4.86        2.57      2.01 o 
   2  -8   2        1.08       -1.57      2.12 o 
  -8  -7   2       11.95       11.49      3.32 o 
  -7  -7   2       17.63       23.05      4.19 o 
  -6  -7   2       30.65       25.67      4.12 o 
  -5  -7   2        0.33       -0.96      1.39 o 
  -4  -7   2        0.43       -1.13      1.25 o 
  -3  -7   2      349.68      320.67     18.79 o 
  -2  -7   2       43.62       44.85      4.92 o 
  -1  -7   2        0.36        1.10      1.31 o 
   0  -7   2      436.18      474.84     18.61 o 
   1  -7   2       40.11       45.43      3.50 o 
   2  -7   2       76.38       67.10      6.66 o 
   3  -7   2        0.34       -0.37      2.17 o 
  -8  -6   2        0.60        0.07      1.79 o 
  -7  -6   2       27.18       35.09      4.69 o 
  -6  -6   2      279.53      307.04     18.45 o 
  -5  -6   2       39.75       29.82      3.96 o 
  -4  -6   2      114.92      124.83      8.78 o 
  -3  -6   2       53.59       51.16      4.73 o 
  -2  -6   2      143.51      128.17      5.79 o 
  -1  -6   2      239.88      276.14     11.18 o 
   0  -6   2      396.90      395.35     15.50 o 
   1  -6   2      274.99      277.88     11.54 o 
   2  -6   2      739.24      721.28     38.60 o 
   3  -6   2        8.11       11.40      3.53 o 
   4  -6   2      103.04      107.82      9.21 o 
  -8  -5   2        1.68        1.88      2.17 o 
  -7  -5   2        6.59        4.67      2.24 o 
  -6  -5   2       51.70       53.34      5.32 o 
  -5  -5   2       18.16       14.74      2.81 o 
  -4  -5   2      387.39      395.03     22.10 o 
  -3  -5   2      512.54      527.30     28.57 o 
  -2  -5   2      668.67      610.20     47.45 o 
  -1  -5   2      349.17      362.05     13.90 o 
   0  -5   2      279.05      283.34     11.28 o 
   1  -5   2      518.68      507.61     19.29 o 
   2  -5   2       93.72      106.15      5.31 o 
   3  -5   2      349.80      409.49     23.73 o 
   4  -5   2      519.04      546.81     30.86 o 
   5  -5   2       60.67       61.86      7.01 o 
  -8  -4   2       40.65       49.87      6.04 o 
  -7  -4   2       13.05        7.21      2.47 o 
  -6  -4   2        0.48        1.59      1.38 o 
  -5  -4   2       53.74       59.32      5.07 o 
  -4  -4   2       16.63       18.25      2.69 o 
  -3  -4   2      629.92      642.12     33.98 o 
  -2  -4   2        1.21        5.09      1.03 o 
  -1  -4   2      332.11      357.18     13.49 o 
   0  -4   2     1267.74     1403.94     50.20 o 
   1  -4   2      243.21      243.07      9.76 o 
   2  -4   2       15.98       21.69      1.95 o 
   3  -4   2        0.42       -0.80      1.53 o 
   4  -4   2        6.15       10.20      2.83 o 
   5  -4   2       78.81       67.01      6.89 o 
   6  -4   2       57.96       59.97      6.84 o 
  -8  -3   2       11.21       14.76      3.64 o 
  -7  -3   2       19.79       23.19      4.05 o 
  -6  -3   2      906.33      846.53     44.43 o 
  -5  -3   2      108.66      102.07      7.20 o 
  -4  -3   2      342.57      368.87     20.29 o 
  -3  -3   2       93.43       93.27      6.22 o 
  -2  -3   2      625.50      589.92     22.59 o 
  -1  -3   2      442.37      430.73     51.77 o 
   0  -3   2      876.72      806.14     29.04 o 
   1  -3   2      103.24      103.74      4.61 o 
   2  -3   2      443.22      541.85     20.15 o 
   3  -3   2       50.45       55.32      5.28 o 
   4  -3   2       38.16       44.02      5.91 o 
   5  -3   2        2.08       -0.32      1.23 o 
   6  -3   2       38.69       37.14      3.76 o 
  -8  -2   2       35.51       27.54      4.75 o 
  -7  -2   2       63.60       61.57      6.22 o 
  -6  -2   2        7.85        7.78      2.53 o 
  -5  -2   2      243.73      259.90     12.60 o 
  -4  -2   2     5188.31     5175.38    147.84 o 
  -3  -2   2     2138.98     2099.05    106.16 o 
  -2  -2   2       88.31       85.63      5.55 o 
  -1  -2   2      272.67      288.09     10.69 o 
   0  -2   2     3784.67     3664.72    128.75 o 
   1  -2   2      658.23      680.01     24.55 o 
   2  -2   2     1153.12     1151.19     33.57 o 
   3  -2   2      225.45      239.24      7.75 o 
   4  -2   2      358.09      379.12     14.95 o 
   5  -2   2       95.81       90.19      5.15 o 
   6  -2   2       16.07       16.12      3.10 o 
   7  -2   2       14.41       16.63      2.68 o 
  -8  -1   2        0.16       -1.71      1.80 o 
  -7  -1   2       64.63       70.61      6.94 o 
  -6  -1   2      405.95      378.32     21.70 o 
  -5  -1   2       57.40       64.82      3.59 o 
  -4  -1   2      122.18      121.41      4.31 o 
  -3  -1   2     1843.23     1853.05     58.59 o 
  -2  -1   2     6717.37     5964.94    209.29 o 
  -1  -1   2     3034.08     2932.94    103.01 o 
   0  -1   2      500.62      466.00     16.81 o 
   1  -1   2      402.67      430.61     15.63 o 
   2  -1   2      603.06      627.94     18.53 o 
   3  -1   2      239.14      208.94      6.70 o 
   4  -1   2      582.69      591.77     22.22 o 
   5  -1   2      379.05      387.69     28.93 o 
   6  -1   2        4.77        2.82      1.50 o 
   7  -1   2       78.55       72.93      5.14 o 
  -8   0   2       23.68       17.46      4.17 o 
  -7   0   2       23.32       24.75      4.20 o 
  -6   0   2       12.45       13.08      2.03 o 
  -5   0   2       64.62       61.65      2.83 o 
  -4   0   2        1.00        1.57      0.66 o 
  -3   0   2      882.26      796.45     23.37 o 
  -2   0   2     3114.74     2981.21     85.35 o 
  -1   0   2      687.76      653.56     19.01 o 
   0   0   2      834.27      743.36     26.41 o 
   1   0   2      377.64      364.92     10.74 o 
   2   0   2      449.26      539.98     19.52 o 
   3   0   2       45.74       46.99      2.70 o 
   4   0   2       61.72       57.62      3.34 o 
   5   0   2       48.88       48.47      3.40 o 
   6   0   2        0.80        0.95      1.26 o 
   7   0   2       21.31       20.92      2.80 o 
   8   0   2       74.57       82.14      5.68 o 
  -7   1   2       66.96       81.19      7.70 o 
  -6   1   2      243.72      258.06     23.53 o 
  -5   1   2      116.78      118.20      7.81 o 
  -4   1   2       18.72       23.92      2.69 o 
  -3   1   2      517.53      563.29     16.82 o 
  -2   1   2      637.44      636.78     21.39 o 
  -1   1   2     1242.35     1170.57     33.74 o 
   0   1   2       64.37       64.47      2.73 o 
   1   1   2      255.63      270.88      9.82 o 
   2   1   2       64.01       85.24      3.67 o 
   3   1   2       69.06       64.07      3.99 o 
   4   1   2      519.02      499.20     18.62 o 
   5   1   2        1.03        0.64      1.00 o 
   6   1   2        2.39        0.78      1.13 o 
   7   1   2       33.26       35.87      3.29 o 
   8   1   2       25.22       21.19      4.55 o 
  -7   2   2       66.23       77.90      5.39 o 
  -6   2   2      155.49      172.96      8.27 o 
  -5   2   2        3.31        4.36      1.46 o 
  -4   2   2      775.43      829.83     24.77 o 
  -3   2   2      598.54      613.08     18.41 o 
  -2   2   2      468.59      473.84     14.24 o 
  -1   2   2      304.07      320.33      9.71 o 
   0   2   2      302.73      294.74     10.99 o 
   1   2   2       59.36       71.67      4.36 o 
   2   2   2      377.48      376.33     19.41 o 
   3   2   2       35.44       29.76      1.53 o 
   4   2   2     1691.64     1773.66     62.95 o 
   5   2   2      152.76      175.28     13.15 o 
   6   2   2       11.67       11.29      1.90 o 
   7   2   2       35.12       41.11      5.35 o 
   8   2   2       28.40       24.34      4.67 o 
  -7   3   2       18.64       22.56      8.84 o 
  -6   3   2       49.17       53.61      4.14 o 
  -5   3   2       12.25       15.24      2.29 o 
  -4   3   2      120.36      131.24      6.25 o 
  -3   3   2        1.62        0.93      0.94 o 
  -2   3   2      382.01      393.78     14.85 o 
  -1   3   2        1.34        5.82      1.33 o 
   0   3   2      426.80      364.88     19.03 o 
   1   3   2      964.40      960.23     48.07 o 
   2   3   2      343.48      361.45     18.74 o 
   3   3   2       53.50       51.03      3.60 o 
   4   3   2      852.75      833.85     24.55 o 
   5   3   2      106.94      102.59      4.96 o 
   6   3   2       48.47       57.87      3.60 o 
   7   3   2      165.31      165.73     11.56 o 
   8   3   2       46.33       45.44      6.13 o 
  -6   4   2       40.24       42.87      3.96 o 
  -5   4   2        1.63        1.99      1.46 o 
  -4   4   2        2.66        2.37      3.39 o 
  -3   4   2       45.44       42.28      4.43 o 
  -2   4   2       22.13       37.10      3.75 o 
  -1   4   2      198.17      180.55     10.56 o 
   0   4   2      865.58      925.94     46.91 o 
   1   4   2      425.76      457.11     23.70 o 
   2   4   2        2.17        6.30      1.27 o 
   3   4   2     1229.78     1284.83     64.14 o 
   4   4   2      276.87      317.27     12.04 o 
   5   4   2      207.25      207.87      6.92 o 
   7   4   2       12.39       11.52      3.31 o 
   8   4   2       49.41       48.65      6.04 o 
  -6   5   2       65.73       60.33      6.96 o 
  -5   5   2        0.97        3.20      2.16 o 
  -4   5   2        4.06        4.84      2.25 o 
  -3   5   2      322.04      314.06     18.25 o 
  -2   5   2        2.54        3.29      1.57 o 
  -1   5   2        0.41        0.60      1.08 o 
   0   5   2      377.74      375.84     20.27 o 
   1   5   2      791.85      727.21     37.27 o 
   2   5   2     1621.15     1691.56     84.31 o 
   3   5   2       24.37       36.51      3.07 o 
   4   5   2      665.45      644.83     23.67 o 
   5   5   2      256.88      282.74     15.94 o 
   6   5   2       29.62       32.94      4.23 o 
   8   5   2       73.91       74.66      7.40 o 
  -5   6   2        4.47        0.65      2.11 o 
  -4   6   2      138.67      140.53     10.58 o 
  -3   6   2        7.44        8.36      2.56 o 
  -2   6   2        0.68        1.16      1.59 o 
  -1   6   2      788.40      823.67     43.03 o 
   0   6   2      455.50      472.98     25.41 o 
   1   6   2       42.74       43.27      3.81 o 
   2   6   2      330.39      326.37     17.74 o 
   3   6   2      322.00      333.62     17.94 o 
   4   6   2     1063.22     1077.11     31.65 o 
   5   6   2       15.57       10.90      2.27 o 
   7   6   2       76.04       64.54      6.33 o 
   8   6   2       11.94       10.21      3.25 o 
  -4   7   2       14.47        8.41      3.33 o 
  -3   7   2      199.66      188.35     12.96 o 
  -2   7   2      143.08      141.48     10.09 o 
  -1   7   2        2.05        1.28      1.59 o 
   0   7   2        0.77        0.36      1.37 o 
   1   7   2      805.16      839.37     43.55 o 
   2   7   2      112.94      139.68      8.88 o 
   3   7   2      126.80      117.05      7.54 o 
   4   7   2      184.61      191.90     12.14 o 
   5   7   2       72.82       67.39      5.67 o 
   6   7   2        4.66        5.43      1.77 o 
   7   7   2       29.30       35.12      4.99 o 
   8   7   2        6.91        9.40      3.56 o 
  -3   8   2      101.87      116.69      9.80 o 
  -2   8   2        5.12        3.79      2.33 o 
  -1   8   2      681.70      638.72     34.88 o 
   0   8   2      445.46      413.41     23.39 o 
   1   8   2      131.22      118.10      8.37 o 
   2   8   2        8.84        5.28      2.00 o 
   3   8   2      402.64      422.26     16.63 o 
   4   8   2      307.64      285.90     17.30 o 
   5   8   2      118.39      125.26      9.08 o 
   6   8   2       33.06       37.96      4.64 o 
   8   8   2       26.16       29.48      5.15 o 
  -2   9   2       18.41       22.05      4.71 o 
  -1   9   2      195.29      193.22     13.16 o 
   0   9   2       67.45       57.00      6.04 o 
   1   9   2      309.79      318.16     18.81 o 
   2   9   2      394.95      418.85     23.43 o 
   3   9   2       47.99       50.91      5.59 o 
   4   9   2       50.48       47.11      5.39 o 
   5   9   2       15.29       20.66      3.75 o 
   6   9   2       15.31       18.47      3.84 o 
   0  10   2       53.47       60.70      6.68 o 
   1  10   2       27.08       28.20      4.03 o 
   2  10   2       25.77       27.55      3.12 o 
   3  10   2       30.67       24.34      4.44 o 
   4  10   2      124.69      117.30      9.42 o 
   5  10   2        5.63        6.80      2.71 o 
   6  10   2        6.18        4.11      2.56 o 
   2  11   2        2.72        3.27      2.47 o 
   3  11   2       18.84       16.81      3.88 o 
   4  11   2       72.37       68.09      7.40 o 
  -4 -10   3       17.27       18.23      4.32 o 
  -3 -10   3        5.14       12.57      3.72 o 
  -2 -10   3        5.74        4.93      2.75 o 
  -6  -9   3        8.09        8.32      3.40 o 
  -5  -9   3       10.04       13.58      3.68 o 
  -4  -9   3        7.67        4.93      2.55 o 
  -3  -9   3       64.62       55.40      6.38 o 
  -2  -9   3       22.93       30.43      4.99 o 
  -1  -9   3        0.28        3.07      2.36 o 
   0  -9   3        3.48        1.87      1.97 o 
  -7  -8   3        2.38        0.91      2.24 o 
  -6  -8   3        1.68       -1.36      2.05 o 
  -5  -8   3       10.49        9.24      2.87 o 
  -4  -8   3        0.16        0.47      1.68 o 
  -3  -8   3       37.81       45.41      5.44 o 
  -2  -8   3      360.50      340.41     20.49 o 
  -1  -8   3        4.47        6.14      2.31 o 
   0  -8   3       22.81       25.88      2.94 o 
   1  -8   3       49.65       56.24      6.44 o 
   2  -8   3       53.32       54.32      6.64 o 
  -7  -7   3       40.78       45.31      5.77 o 
  -6  -7   3       86.48       83.68      7.44 o 
  -5  -7   3        1.94        3.39      1.99 o 
  -4  -7   3       38.48       37.82      4.81 o 
  -3  -7   3       38.91       47.95      5.23 o 
  -2  -7   3      394.04      400.99     23.11 o 
  -1  -7   3       78.63       98.69      8.49 o 
   0  -7   3      717.03      781.75    119.45 o 
   1  -7   3       49.83       54.08      9.98 o 
   2  -7   3       53.99       53.94      6.20 o 
   3  -7   3      107.03      105.21      9.16 o 
  -8  -6   3        2.28        1.21      2.19 o 
  -7  -6   3       24.77       28.73      3.16 o 
  -6  -6   3       57.80       69.22      6.49 o 
  -5  -6   3      107.36      114.02      8.69 o 
  -4  -6   3      456.57      473.32     26.62 o 
  -3  -6   3      253.49      248.41     15.16 o 
  -2  -6   3      185.13      160.15     10.56 o 
  -1  -6   3       14.92       14.60      1.87 o 
   0  -6   3      235.92      272.06     37.70 o 
   1  -6   3     1086.10     1168.08     72.73 o 
   2  -6   3      498.66      508.60     28.54 o 
   3  -6   3       62.48       58.05      6.38 o 
   4  -6   3        2.49        4.89      2.76 o 
  -8  -5   3       12.61        1.15      2.16 o 
  -7  -5   3        2.95       -0.26      2.31 o 
  -6  -5   3       32.75       36.68      4.47 o 
  -5  -5   3       63.06       56.32      5.29 o 
  -4  -5   3       46.30       46.15      4.71 o 
  -3  -5   3      566.75      555.18     30.19 o 
  -2  -5   3     1121.19     1197.58     48.07 o 
  -1  -5   3       21.44       27.47      2.20 o 
   0  -5   3       23.29       35.23      6.34 o 
   1  -5   3      124.02      126.36     12.04 o 
   2  -5   3        3.60        5.59      2.35 o 
   3  -5   3      177.54      164.87     11.42 o 
   4  -5   3      148.52      131.34     10.10 o 
   5  -5   3        0.77        1.33      2.20 o 
  -8  -4   3      118.03      111.77      9.24 o 
  -6  -4   3       96.97       99.54      5.38 o 
  -5  -4   3      110.80      104.09      7.46 o 
  -4  -4   3      135.77      122.46      8.34 o 
  -3  -4   3      472.51      476.54     25.97 o 
  -2  -4   3        1.97        0.50      0.57 o 
  -1  -4   3       12.50       12.84      1.37 o 
   0  -4   3      709.70      873.04     31.71 o 
   1  -4   3       46.13       52.98      6.58 o 
   2  -4   3       11.55       16.01      3.03 o 
   3  -4   3       23.74       28.84      4.03 o 
   4  -4   3       27.80       19.42      3.75 o 
   5  -4   3       15.83       10.52      3.17 o 
   6  -4   3       33.10       28.14      5.16 o 
  -8  -3   3        0.09        0.55      1.92 o 
  -7  -3   3      202.35      210.34     13.76 o 
  -6  -3   3      990.97      953.69     35.31 o 
  -5  -3   3      105.66      107.95      5.35 o 
  -4  -3   3       53.93       49.03      4.23 o 
  -3  -3   3     1643.92     1656.78     84.62 o 
  -2  -3   3     1323.54     1454.52     51.59 o 
  -1  -3   3       18.79       13.39      1.24 o 
   0  -3   3      980.48      955.56     34.40 o 
   1  -3   3     1099.27     1165.12     41.83 o 
   2  -3   3      362.88      349.29     14.23 o 
   3  -3   3       38.77       30.67      3.79 o 
   4  -3   3        1.66       -0.48      1.41 o 
   5  -3   3       27.93       32.90      3.33 o 
   6  -3   3        2.64        3.03      1.74 o 
  -8  -2   3       20.49       23.39      4.61 o 
  -7  -2   3       30.32       34.35      4.73 o 
  -6  -2   3       14.54       16.05      2.16 o 
  -5  -2   3      452.75      411.71     22.61 o 
  -4  -2   3     1846.41     1870.37     66.66 o 
  -3  -2   3      574.04      612.38     22.10 o 
  -2  -2   3       90.90       93.30      3.86 o 
  -1  -2   3      431.24      456.87     21.53 o 
   0  -2   3       41.33       47.08      2.85 o 
   1  -2   3     1588.39     1607.81     57.11 o 
   2  -2   3      206.61      217.74      8.61 o 
   3  -2   3      512.15      521.34     19.67 o 
   4  -2   3      113.64      108.12      5.57 o 
   5  -2   3      152.21      135.12     11.06 o 
   6  -2   3        2.26        2.19      1.44 o 
   7  -2   3       17.10       19.79      3.07 o 
  -8  -1   3        3.07        2.55      2.52 o 
  -7  -1   3       25.02       30.19      4.59 o 
  -6  -1   3        0.38        1.87      1.91 o 
  -5  -1   3       18.10       18.96      2.07 o 
  -4  -1   3        4.64        6.89      0.92 o 
  -3  -1   3      740.96      695.95     21.81 o 
  -2  -1   3      313.77      362.49     26.47 o 
  -1  -1   3      914.02      935.70     33.34 o 
   0  -1   3       23.39       42.12      2.13 o 
   1  -1   3      870.06      793.55     28.47 o 
   2  -1   3      978.78     1076.01     31.32 o 
   3  -1   3        5.01       10.43      1.49 o 
   4  -1   3       46.05       50.75      3.36 o 
   5  -1   3       29.22       33.43      3.06 o 
   6  -1   3      178.17      181.89      8.69 o 
   7  -1   3       19.03       18.72      6.83 o 
  -8   0   3       27.03       39.02      5.67 o 
  -7   0   3      100.82      112.55      8.97 o 
  -6   0   3       44.82       45.37      5.04 o 
  -5   0   3        6.55        8.36      1.20 o 
  -4   0   3      118.56      132.04      4.70 o 
  -3   0   3      255.80      232.07      7.38 o 
  -2   0   3     1017.00     1006.98     29.24 o 
  -1   0   3     2172.92     2120.02    104.60 o 
   0   0   3     1293.85     1363.80     68.97 o 
   1   0   3        0.62        0.33      0.30 o 
   2   0   3        4.93        4.89      1.24 o 
   3   0   3        0.82        1.19      1.11 o 
   4   0   3       37.94       28.56      2.38 o 
   5   0   3       31.49       32.53      2.81 o 
   6   0   3       88.54       91.30      6.56 o 
   7   0   3        0.10        0.78      1.43 o 
  -7   1   3        3.84        3.65      2.39 o 
  -6   1   3      163.18      163.96      7.71 o 
  -5   1   3      221.86      237.69      8.07 o 
  -4   1   3      386.05      406.91     12.65 o 
  -3   1   3      189.71      192.50      6.33 o 
  -2   1   3       39.93       29.90      1.49 o 
  -1   1   3     1721.92     1674.39     48.17 o 
   0   1   3     6501.31     5784.98    202.89 o 
   1   1   3      243.84      255.29      7.70 o 
   2   1   3     1653.71     1775.92     51.11 o 
   3   1   3      108.40      113.32      5.03 o 
   4   1   3      128.07      128.98      5.87 o 
   5   1   3      132.03      114.21      5.62 o 
   6   1   3       65.23       60.09      3.96 o 
   7   1   3       97.13      100.99      5.80 o 
   8   1   3       55.97       64.57      7.38 o 
  -7   2   3       46.21       49.85      6.10 o 
  -6   2   3       27.83       28.74      2.99 o 
  -5   2   3        8.38       15.56      2.16 o 
  -4   2   3      211.45      207.70      9.29 o 
  -3   2   3      257.95      279.03     10.47 o 
  -2   2   3      379.06      353.19     10.82 o 
  -1   2   3        0.68        1.92      0.53 o 
   0   2   3      221.04      214.60      8.26 o 
   1   2   3      128.28      122.02      4.98 o 
   2   2   3      692.83      642.45     22.99 o 
   3   2   3      220.63      227.14     13.50 o 
   4   2   3      328.86      304.35     11.83 o 
   5   2   3      607.00      614.07     32.71 o 
   6   2   3       40.90       43.50      3.32 o 
   7   2   3        7.24        9.35      1.98 o 
   8   2   3       16.65       13.44      3.83 o 
  -7   3   3        3.68        1.17      1.59 o 
  -6   3   3       12.69       17.19      2.57 o 
  -5   3   3       17.89       19.99      2.51 o 
  -4   3   3        8.00       11.07      1.37 o 
  -3   3   3      330.27      289.43     17.32 o 
  -2   3   3       40.65       40.72      2.05 o 
  -1   3   3      416.87      455.27     28.29 o 
   0   3   3      116.38       93.39      5.86 o 
   1   3   3     4165.00     3910.06    192.76 o 
   2   3   3        0.60        2.53      1.01 o 
   3   3   3      462.21      497.51     28.80 o 
   4   3   3      382.03      369.34     25.67 o 
   5   3   3       11.06       15.38      2.62 o 
   6   3   3       90.64       90.63      6.42 o 
   7   3   3      215.16      205.11     13.65 o 
   8   3   3       41.08       51.01      6.48 o 
  -6   4   3        4.40        6.17      1.98 o 
  -5   4   3       84.90       88.61      5.27 o 
  -4   4   3       12.94       13.03      2.05 o 
  -3   4   3      126.42      120.07      8.29 o 
  -2   4   3        4.56        3.15      1.45 o 
  -1   4   3      554.70      548.51     28.75 o 
   0   4   3     1787.44     1826.27     91.04 o 
   1   4   3      151.10      148.50      8.65 o 
   2   4   3       50.10       51.97      3.85 o 
   3   4   3      772.97      907.68     45.99 o 
   4   4   3      580.97      559.60     16.88 o 
   5   4   3      667.16      696.93     27.66 o 
   6   4   3      160.65      179.08      7.96 o 
   7   4   3        4.19        2.84      2.29 o 
   8   4   3       48.45       39.07      5.65 o 
  -5   5   3       11.25        8.78      2.91 o 
  -4   5   3        0.27        0.43      1.52 o 
  -3   5   3      624.81      649.00     34.84 o 
  -2   5   3      201.40      181.33     11.41 o 
  -1   5   3       30.95       42.93      4.15 o 
   0   5   3      697.06      692.65     35.95 o 
   1   5   3     1551.99     1550.29     77.74 o 
   2   5   3      701.11      677.90     34.87 o 
   3   5   3      100.53      106.18      6.76 o 
   4   5   3        2.91        7.01      1.73 o 
   5   5   3      190.21      188.92      6.53 o 
   6   5   3       57.30       47.87      5.05 o 
   7   5   3      139.09      151.74     10.80 o 
   8   5   3        7.83        7.48      3.17 o 
  -5   6   3       83.46       93.08      8.80 o 
  -4   6   3      155.05      150.81     11.02 o 
  -3   6   3        1.34        2.33      1.79 o 
  -2   6   3        3.73        3.00      1.77 o 
  -1   6   3      305.38      341.89     19.38 o 
   0   6   3      580.17      584.72     30.98 o 
   1   6   3      438.82      383.97     20.91 o 
   2   6   3        1.32        0.80      0.97 o 
   3   6   3      349.25      353.52     19.13 o 
   4   6   3       94.35       92.19      6.24 o 
   5   6   3       43.93       37.76      3.77 o 
   6   6   3       74.68       81.86      6.81 o 
   7   6   3       23.88       25.86      4.39 o 
   8   6   3       31.50       35.64      5.12 o 
  -4   7   3       13.14       15.82      3.95 o 
  -3   7   3      449.23      387.06     22.75 o 
  -2   7   3      398.78      387.65     22.51 o 
  -1   7   3        1.43        1.23      1.47 o 
   0   7   3       66.70       75.24      6.14 o 
   1   7   3      630.80      619.18     32.82 o 
   2   7   3      102.97      110.46      7.57 o 
   3   7   3      360.83      384.66     20.94 o 
   4   7   3      166.12      197.25     11.65 o 
   5   7   3      187.56      185.67     11.73 o 
   7   7   3        1.10       -0.15      1.87 o 
   8   7   3        0.21       -2.65      2.09 o 
  -3   8   3      167.86      166.82     12.33 o 
  -2   8   3       40.04       46.56      5.71 o 
  -1   8   3      154.57      151.18     10.76 o 
   0   8   3     1147.63     1083.32     56.33 o 
   1   8   3       52.29       57.70      5.51 o 
   2   8   3       38.23       40.03      4.32 o 
   3   8   3       76.15       64.78      5.41 o 
   4   8   3      116.90      126.76      9.13 o 
   5   8   3      108.93       97.86      7.58 o 
   6   8   3      152.99      174.31     11.68 o 
   7   8   3       46.05       44.77      5.31 o 
   8   8   3       54.61       45.37      6.12 o 
  -2   9   3       23.86       24.69      4.71 o 
  -1   9   3       11.52       12.85      3.41 o 
   0   9   3      219.76      213.26     14.02 o 
   1   9   3       10.10        8.77      2.60 o 
   2   9   3      111.58      112.62      8.33 o 
   3   9   3       14.97       17.14      3.09 o 
   4   9   3       31.91       30.71      4.33 o 
   5   9   3        0.53        3.08      1.87 o 
   6   9   3        7.17        5.89      2.39 o 
  -1  10   3        1.23        0.73      2.20 o 
   0  10   3        6.59        5.64      2.75 o 
   1  10   3       37.57       42.49      5.49 o 
   2  10   3       51.66       57.26      5.94 o 
   3  10   3        4.20        2.16      1.95 o 
   4  10   3        4.39        5.65      2.57 o 
   5  10   3        1.69        0.39      1.84 o 
   6  10   3        2.78        1.68      2.28 o 
   2  11   3       37.79       37.74      5.71 o 
   3  11   3       88.76       98.18      8.84 o 
   4  11   3      150.20      168.31     12.60 o 
   5  11   3       30.39       28.59      4.89 o 
  -5  -9   4        8.89        7.20      3.15 o 
  -4  -9   4       48.15       51.12      6.50 o 
  -3  -9   4        9.03       14.49      3.79 o 
  -2  -9   4       27.16       29.64      4.97 o 
  -1  -9   4       18.14       19.05      4.09 o 
   0  -9   4       25.51       26.41      4.67 o 
  -6  -8   4       42.89       53.04      6.48 o 
  -5  -8   4       22.94       22.07      4.37 o 
  -4  -8   4       35.63       33.78      5.04 o 
  -3  -8   4      123.92      132.41     10.14 o 
  -2  -8   4      339.58      350.07     21.25 o 
  -1  -8   4       34.13       37.32      5.12 o 
   0  -8   4       38.43       40.01      5.19 o 
   1  -8   4      109.90      113.47      9.20 o 
  -7  -7   4       30.10       23.37      4.45 o 
  -6  -7   4      173.01      185.77     13.13 o 
  -5  -7   4       12.08        8.85      2.91 o 
  -4  -7   4       12.69       17.54      3.75 o 
  -3  -7   4      152.79      156.45     11.02 o 
  -2  -7   4      147.36      144.60     10.36 o 
  -1  -7   4      725.60      684.88     37.51 o 
   0  -7   4      281.00      283.02     12.06 o 
   1  -7   4      159.42      182.42      8.64 o 
   2  -7   4        6.18       12.68      3.33 o 
   3  -7   4       77.92       73.42      7.81 o 
  -7  -6   4       21.66       21.21      4.28 o 
  -6  -6   4       38.76       32.48      4.67 o 
  -5  -6   4       90.16       89.67      7.56 o 
  -4  -6   4      181.19      192.32     12.74 o 
  -3  -6   4       52.15       50.49      5.25 o 
  -2  -6   4        6.75       11.94      2.76 o 
  -1  -6   4      237.37      239.63     10.94 o 
   0  -6   4       38.12       29.57      5.17 o 
   1  -6   4      395.00      357.98     14.55 o 
   2  -6   4      179.56      148.97     10.56 o 
   3  -6   4        0.20       -0.56      1.80 o 
   4  -6   4        3.51        4.20      2.87 o 
  -7  -5   4       11.01       12.88      2.35 o 
  -6  -5   4       80.54       80.86      7.10 o 
  -5  -5   4       26.99       28.03      4.09 o 
  -4  -5   4       18.17       17.12      3.19 o 
  -3  -5   4      154.41      166.54     10.94 o 
  -2  -5   4      358.12      368.96     20.98 o 
  -1  -5   4        1.51        0.54      0.89 o 
   0  -5   4       57.12       56.08      3.41 o 
   1  -5   4        3.67        5.65      1.39 o 
   2  -5   4       43.09       38.80      4.67 o 
   3  -5   4        0.20       -1.12      1.48 o 
   4  -5   4      129.01      117.13      9.52 o 
  -8  -4   4      150.37      136.65     10.66 o 
  -7  -4   4       76.84       75.40      4.79 o 
  -6  -4   4        6.20        5.10      1.57 o 
  -5  -4   4       82.06       99.77      7.62 o 
  -4  -4   4      153.12      159.94     10.58 o 
  -3  -4   4       89.11       82.42      6.40 o 
  -2  -4   4     1358.25     1349.43     80.55 o 
  -1  -4   4      266.48      277.09     10.92 o 
   0  -4   4      193.39      186.13      7.85 o 
   1  -4   4       52.21       55.22      3.32 o 
   2  -4   4        1.47        0.81      1.55 o 
   3  -4   4        0.94        3.12      2.03 o 
   4  -4   4       35.68       34.15      4.92 o 
   5  -4   4       66.61       71.57      7.38 o 
  -8  -3   4        2.28        1.01      2.27 o 
  -7  -3   4      104.31      103.25      8.37 o 
  -6  -3   4      736.43      721.31     35.93 o 
  -5  -3   4      132.56      127.73      6.19 o 
  -4  -3   4       51.33       41.05      4.27 o 
  -3  -3   4      257.22      254.93     14.81 o 
  -2  -3   4       59.05       59.38      2.92 o 
  -1  -3   4      274.64      291.81     11.22 o 
   0  -3   4      608.15      652.84     23.94 o 
   1  -3   4      654.67      690.35     25.40 o 
   2  -3   4      169.61      173.89      7.43 o 
   3  -3   4       80.16       86.71      6.85 o 
   4  -3   4       11.10        8.24      2.52 o 
   5  -3   4       50.19       44.11      5.49 o 
   6  -3   4       48.24       44.16      6.05 o 
  -8  -2   4        0.40        1.67      2.45 o 
  -7  -2   4       20.76       23.06      3.97 o 
  -6  -2   4       28.79       30.82      2.87 o 
  -5  -2   4        3.25        8.12      5.11 o 
  -4  -2   4       78.64       83.45      6.06 o 
  -3  -2   4      171.24      153.12     10.48 o 
  -2  -2   4       83.95       74.87      4.92 o 
  -1  -2   4       10.62        6.60      1.73 o 
   0  -2   4      768.37      853.82     31.78 o 
   1  -2   4       60.61       66.20      4.84 o 
   2  -2   4      141.31      155.65      8.58 o 
   3  -2   4        0.55        0.69      1.29 o 
   4  -2   4      558.28      585.29     22.38 o 
   5  -2   4       44.52       43.36      3.68 o 
   6  -2   4        2.72        5.62      1.94 o 
  -8  -1   4        0.12       -1.35      2.07 o 
  -7  -1   4        2.11        1.87      2.11 o 
  -6  -1   4       21.68       25.89      2.62 o 
  -5  -1   4       11.68       15.91      4.22 o 
  -4  -1   4       15.20       13.80      2.03 o 
  -3  -1   4       35.88       40.47      1.85 o 
  -2  -1   4      220.53      207.71     12.17 o 
  -1  -1   4       15.58       16.48      1.94 o 
   0  -1   4       67.46       84.06      4.67 o 
   1  -1   4        9.47        5.22      1.80 o 
   2  -1   4       49.95       34.68      1.73 o 
   3  -1   4       12.28       13.42      2.77 o 
   4  -1   4      473.11      492.12     18.88 o 
   5  -1   4        3.16        3.39      1.47 o 
   6  -1   4      141.10      133.91      7.06 o 
   7  -1   4       37.69       35.22      3.77 o 
  -7   0   4       81.62       88.47      7.65 o 
  -6   0   4      136.50      148.85     10.29 o 
  -5   0   4        0.85        1.64      1.10 o 
  -4   0   4       11.26       11.55      1.19 o 
  -3   0   4       31.71       33.68      1.74 o 
  -2   0   4     1648.83     1722.94     49.69 o 
  -1   0   4       67.57       69.97      5.39 o 
   0   0   4      691.28      497.13     25.62 o 
   1   0   4      342.74      356.26     13.27 o 
   2   0   4       67.81       66.11      3.04 o 
   3   0   4       91.74       96.48      6.54 o 
   4   0   4      617.30      606.39     22.64 o 
   5   0   4      297.06      316.12     12.96 o 
   6   0   4       41.38       39.98      3.52 o 
   7   0   4        0.10       -0.44      1.37 o 
  -7   1   4       16.12       14.64      3.77 o 
  -6   1   4      209.15      226.17     14.25 o 
  -5   1   4        0.82        0.22      0.77 o 
  -4   1   4       69.11       74.25      3.19 o 
  -3   1   4      292.56      270.37      8.61 o 
  -2   1   4       93.70       91.65      3.33 o 
  -1   1   4       12.10       13.66      0.88 o 
   0   1   4      227.44      207.34     11.30 o 
   1   1   4     2608.85     2650.69    186.43 o 
   2   1   4      130.91      142.65      4.69 o 
   3   1   4     1039.11     1028.41     51.94 o 
   4   1   4      191.41      200.71     13.74 o 
   5   1   4       76.15       71.46      5.35 o 
   6   1   4        8.14        5.30      2.29 o 
   7   1   4      206.52      210.52      9.91 o 
   8   1   4       16.09       12.09      2.66 o 
  -7   2   4       14.82       14.97      3.91 o 
  -6   2   4        1.49        0.95      1.45 o 
  -5   2   4       27.34       28.78      2.10 o 
  -4   2   4       36.86       48.50      2.54 o 
  -3   2   4        8.79        7.81      1.04 o 
  -2   2   4       58.02       47.05      2.14 o 
  -1   2   4     1976.93     1961.33     56.45 o 
   0   2   4      273.84      320.57     12.12 o 
   1   2   4     1552.40     1576.49     45.39 o 
   2   2   4      103.85      116.84      3.98 o 
   3   2   4       97.12       78.35     10.56 o 
   4   2   4      508.55      512.12     28.23 o 
   5   2   4      470.35      492.87     18.84 o 
   6   2   4        2.33       -0.07      1.17 o 
   7   2   4        0.95        1.46      2.34 o 
   8   2   4       42.05       44.48      6.18 o 
  -6   3   4       13.67       14.51      4.65 o 
  -5   3   4        0.71        3.94      1.52 o 
  -4   3   4        0.41        0.20      0.81 o 
  -3   3   4      633.60      657.18     24.48 o 
  -2   3   4      894.13      931.37     27.49 o 
  -1   3   4       20.11       24.46      1.99 o 
   0   3   4      228.92      239.64      9.42 o 
   1   3   4     2593.42     2593.36    126.40 o 
   2   3   4      322.30      387.59     20.55 o 
   3   3   4     1144.63     1205.99     42.87 o 
   4   3   4     1069.71     1081.32     38.83 o 
   5   3   4        1.87        2.32      1.08 o 
   6   3   4       73.44       67.58      4.22 o 
   7   3   4      108.93      111.24      6.07 o 
   8   3   4        3.62        5.78      3.17 o 
  -6   4   4        0.40        1.72      1.64 o 
  -5   4   4      143.14      155.81      7.65 o 
  -4   4   4       69.45       64.36      5.06 o 
  -3   4   4       26.01       25.33      3.45 o 
  -2   4   4      391.50      399.12     21.81 o 
  -1   4   4      520.92      525.97     27.78 o 
   0   4   4     1235.42     1244.38     62.78 o 
   1   4   4      283.80      267.71     14.77 o 
   2   4   4      133.82      116.09      7.28 o 
   3   4   4      234.89      226.88     12.89 o 
   4   4   4      537.08      558.35     20.69 o 
   5   4   4      262.97      260.78     14.94 o 
   6   4   4       13.11       14.78      3.33 o 
   7   4   4        5.21        4.53      2.55 o 
   8   4   4       26.96       28.34      5.13 o 
  -5   5   4       36.88       38.86      5.28 o 
  -4   5   4        0.37        0.80      1.73 o 
  -3   5   4      408.63      426.46     23.94 o 
  -2   5   4      365.49      338.37     19.15 o 
  -1   5   4      129.87      112.70      7.73 o 
   0   5   4       45.92       56.78      4.64 o 
   1   5   4      476.51      495.83     26.25 o 
   2   5   4      102.42       89.61      6.12 o 
   3   5   4        0.42        1.08      1.03 o 
   4   5   4       15.03       12.93      2.39 o 
   5   5   4       31.55       27.95      2.41 o 
   6   5   4        0.31        0.17      1.13 o 
   7   5   4        2.67        3.44      2.47 o 
   8   5   4        3.25        3.40      2.79 o 
  -5   6   4       73.06       62.08      7.01 o 
  -4   6   4      273.32      232.45     15.06 o 
  -3   6   4       21.54       24.74      4.15 o 
  -2   6   4        5.58        5.32      2.07 o 
  -1   6   4      387.36      402.83     22.46 o 
   0   6   4      130.27      137.05      9.06 o 
   1   6   4     1236.38     1255.55     63.83 o 
   2   6   4      233.23      236.36     13.66 o 
   3   6   4       35.95       39.90      3.80 o 
   4   6   4      197.34      206.14     12.16 o 
   5   6   4       37.04       42.33      2.84 o 
   6   6   4        0.79        0.59      1.63 o 
   7   6   4       49.45       36.67      4.72 o 
   8   6   4       52.99       42.19      5.52 o 
  -4   7   4       50.39       44.21      5.86 o 
  -3   7   4      197.44      180.23     12.54 o 
  -2   7   4      761.29      734.51     39.62 o 
  -1   7   4       36.19       36.88      4.49 o 
   0   7   4       18.47       18.21      3.13 o 
   1   7   4      349.60      321.35     18.33 o 
   2   7   4       65.25       59.92      5.08 o 
   3   7   4      266.62      269.52     15.48 o 
   4   7   4     1056.04     1068.49     38.56 o 
   5   7   4        9.77       12.76      2.60 o 
   6   7   4       47.83       49.31      5.00 o 
   7   7   4        0.17       -0.47      2.09 o 
   8   7   4       21.56       23.85      4.17 o 
  -3   8   4       36.44       36.11      5.35 o 
  -2   8   4      138.86      136.68     10.34 o 
  -1   8   4        0.69        2.57      1.79 o 
   0   8   4      210.14      191.80     12.56 o 
   1   8   4       32.63       27.31      3.87 o 
   2   8   4        0.45       -0.29      1.16 o 
   3   8   4        3.07        0.92      1.48 o 
   4   8   4        1.08        0.25      1.39 o 
   5   8   4       86.72       81.80      6.76 o 
   7   8   4        3.75        5.97      2.77 o 
  -2   9   4        4.31       10.06      3.31 o 
  -1   9   4        6.35        6.34      2.60 o 
   0   9   4       77.61       79.63      7.08 o 
   1   9   4       23.17       21.31      3.76 o 
   2   9   4        8.67        5.28      2.24 o 
   3   9   4       12.62       13.12      2.89 o 
   5   9   4       18.03       23.30      4.01 o 
   6   9   4        8.30       10.52      2.88 o 
   0  10   4       12.06        7.41      2.91 o 
   1  10   4      159.01      173.83     12.16 o 
   2  10   4       83.13       79.86      7.10 o 
   3  10   4       43.22       41.84      5.03 o 
   4  10   4      106.82      119.18      9.54 o 
   5  10   4       69.66       79.90      7.49 o 
   6  10   4        8.62        6.80      2.72 o 
   2  11   4        0.54        0.39      2.15 o 
   4  11   4      155.41      157.39     11.97 o 
  -4  -9   5      122.27      129.10     10.74 o 
  -3  -9   5       15.19       27.75      5.24 o 
  -2  -9   5       28.63       19.42      4.27 o 
  -6  -8   5        5.53        4.08      2.92 o 
  -5  -8   5       45.94       46.88      6.25 o 
  -4  -8   5       24.13       28.13      4.96 o 
  -3  -8   5      337.06      350.12     21.61 o 
  -2  -8   5      337.28      344.69     21.25 o 
  -1  -8   5       36.96       39.18      5.44 o 
   0  -8   5        4.22       10.02      3.09 o 
   1  -8   5      139.52      156.34     11.57 o 
  -6  -7   5       82.17       84.74      7.78 o 
  -5  -7   5       55.29       57.41      6.60 o 
  -4  -7   5       25.04       27.93      4.60 o 
  -3  -7   5      109.13      106.62      8.65 o 
  -2  -7   5        1.78        2.97      1.92 o 
  -1  -7   5      161.76      173.11     11.94 o 
   0  -7   5      232.07      244.79     10.82 o 
   1  -7   5       11.17       23.14      4.15 o 
   2  -7   5        3.21        6.17      2.80 o 
  -7  -6   5        1.54        1.40      2.33 o 
  -6  -6   5        6.46        4.57      2.57 o 
  -5  -6   5       89.36       90.77      7.98 o 
  -4  -6   5       30.95       32.23      4.63 o 
  -3  -6   5       30.19       36.03      4.75 o 
  -2  -6   5        4.38        5.08      2.20 o 
  -1  -6   5       25.18       24.77      3.88 o 
   0  -6   5        5.45        3.87      1.37 o 
   1  -6   5        9.62        9.53      1.93 o 
   2  -6   5      174.72      169.30     11.92 o 
   3  -6   5       53.95       47.39      6.00 o 
  -7  -5   5        7.33       11.41      2.26 o 
  -6  -5   5      150.99      129.59      9.78 o 
  -5  -5   5       44.93       40.79      4.97 o 
  -4  -5   5      114.93      105.41      8.29 o 
  -3  -5   5      185.79      174.27     11.61 o 
  -2  -5   5      161.37      164.73     11.05 o 
  -1  -5   5        2.44        0.42      0.92 o 
   0  -5   5        7.33        9.41      1.69 o 
   1  -5   5        2.16        3.27      1.33 o 
   2  -5   5       83.84       82.88      7.12 o 
   3  -5   5       10.83        9.96      3.13 o 
   4  -5   5        6.15        7.58      3.07 o 
  -8  -4   5      160.72      166.40     12.28 o 
  -7  -4   5        4.74        4.20      1.71 o 
  -6  -4   5       37.63       38.14      3.33 o 
  -5  -4   5       67.59       55.66      5.57 o 
  -4  -4   5       41.79       40.55      4.52 o 
  -3  -4   5      234.90      253.33     15.41 o 
  -2  -4   5      524.25      526.11     28.86 o 
  -1  -4   5      177.41      161.90      7.00 o 
   0  -4   5      224.75      254.72     13.66 o 
   1  -4   5      181.20      177.69      7.83 o 
   2  -4   5        1.98        0.04      1.60 o 
   3  -4   5       34.41       35.42      4.76 o 
   4  -4   5      118.48      122.72      9.70 o 
   5  -4   5      143.94      146.68     11.38 o 
  -8  -3   5        1.90        2.61      2.57 o 
  -7  -3   5        6.33        2.39      1.56 o 
  -6  -3   5      190.44      198.80      9.13 o 
  -5  -3   5       21.74       20.27      2.30 o 
  -4  -3   5        6.06        4.43      2.12 o 
  -3  -3   5       44.17       42.55      4.44 o 
  -2  -3   5       43.08       40.91      2.40 o 
  -1  -3   5        2.17        1.38      0.84 o 
   0  -3   5      142.26      165.20      8.08 o 
   1  -3   5      184.66      171.37      7.98 o 
   2  -3   5      456.30      425.66     23.46 o 
   3  -3   5        6.67        7.29      2.39 o 
   4  -3   5       13.84       13.13      3.15 o 
   5  -3   5       76.59       66.98      6.94 o 
   6  -3   5      116.13      109.94      9.38 o 
  -8  -2   5        0.67        0.45      2.60 o 
  -7  -2   5        0.36       -0.65      1.64 o 
  -6  -2   5       26.75       28.57      2.89 o 
  -5  -2   5        9.17       11.91      1.85 o 
  -4  -2   5        5.27        5.00      1.24 o 
  -3  -2   5        9.57       14.69      2.59 o 
  -2  -2   5        0.91        1.97      0.69 o 
  -1  -2   5      103.24      111.79      4.98 o 
   0  -2   5       31.99       30.37      2.12 o 
   1  -2   5       17.38       14.42      1.52 o 
   2  -2   5      364.63      345.78     13.39 o 
   3  -2   5       17.77       17.87      3.04 o 
   4  -2   5      233.21      233.37     14.52 o 
   5  -2   5      149.80      136.66      7.08 o 
   6  -2   5        0.92       -0.62      1.28 o 
  -7  -1   5        1.40        4.25      2.35 o 
  -6  -1   5       12.27       15.00      2.20 o 
  -5  -1   5       21.83       22.39      2.36 o 
  -4  -1   5       77.24       78.42      4.24 o 
  -3  -1   5      236.21      210.36      6.86 o 
  -2  -1   5      491.42      491.62     50.30 o 
  -1  -1   5        0.35        2.19      2.27 o 
   0  -1   5      562.42      517.31     25.97 o 
   1  -1   5      369.66      355.85     45.40 o 
   2  -1   5      364.39      346.26     14.92 o 
   3  -1   5      283.88      277.12     11.22 o 
   4  -1   5      149.89      150.68      7.06 o 
   5  -1   5      105.67      108.86     10.78 o 
   6  -1   5       25.36       26.14      3.12 o 
   7  -1   5       86.60       90.98      5.90 o 
  -7   0   5        5.55        9.49      2.97 o 
  -6   0   5       68.31       67.90      4.27 o 
  -5   0   5      173.67      170.88     10.94 o 
  -4   0   5       24.53       21.39      1.58 o 
  -3   0   5      296.14      291.94      9.23 o 
  -2   0   5      241.59      225.44      7.18 o 
  -1   0   5      235.29      248.39     15.80 o 
   0   0   5      384.05      339.92     12.87 o 
   1   0   5     2402.23     2445.43     86.45 o 
   2   0   5      312.94      334.55     12.14 o 
   3   0   5       44.37       33.68      2.52 o 
   4   0   5        4.49        8.06      1.62 o 
   5   0   5      859.27      842.18     31.40 o 
   6   0   5       20.91       16.89      2.63 o 
   7   0   5        3.37        1.42      1.68 o 
  -7   1   5        9.32        6.22      2.71 o 
  -6   1   5       55.04       49.57      5.39 o 
  -5   1   5        0.71        0.33      1.06 o 
  -4   1   5       12.44       12.41      2.39 o 
  -3   1   5     1416.35     1430.61     41.67 o 
  -2   1   5       55.03       44.12      3.29 o 
  -1   1   5      929.00      977.16     33.31 o 
   0   1   5      415.36      395.53     14.87 o 
   1   1   5       23.91       12.18      1.31 o 
   2   1   5      252.45      247.67     12.59 o 
   3   1   5      669.74      674.36     20.08 o 
   4   1   5      102.37       91.67      4.74 o 
   5   1   5       41.71       48.93      6.70 o 
   6   1   5       11.82       13.06      2.25 o 
   7   1   5       69.68       70.91     10.64 o 
  -7   2   5        0.94        2.99      2.73 o 
  -6   2   5       15.96       23.55      4.17 o 
  -5   2   5      147.08      149.78      5.74 o 
  -4   2   5       98.62       94.47      3.94 o 
  -3   2   5       82.95       79.25      3.32 o 
  -2   2   5        4.41        5.60      0.84 o 
  -1   2   5      773.41      795.65     40.51 o 
   0   2   5      892.32      981.50     35.41 o 
   1   2   5     4219.77     4183.35    119.69 o 
   2   2   5     1446.54     1491.64     43.20 o 
   3   2   5      693.54      701.12     25.55 o 
   4   2   5      375.75      364.25     14.16 o 
   5   2   5      474.66      465.92     18.02 o 
   6   2   5       23.29       29.92      5.68 o 
   7   2   5        9.01       15.58      2.56 o 
   8   2   5       60.23       54.02      4.59 o 
  -6   3   5       88.30       97.29     15.89 o 
  -5   3   5        0.15        0.65      0.96 o 
  -4   3   5       58.02       56.13      2.92 o 
  -3   3   5      473.52      486.84     18.67 o 
  -2   3   5     1109.78     1073.91     31.53 o 
  -1   3   5       21.16       22.05      2.23 o 
   0   3   5       67.89       73.35      3.73 o 
   1   3   5      345.90      360.70     13.78 o 
   2   3   5     1140.30     1302.56     46.02 o 
   3   3   5      541.07      555.88     20.43 o 
   4   3   5      357.53      360.82     13.93 o 
   5   3   5        3.93        2.00      1.22 o 
   6   3   5       15.57       15.03      2.43 o 
   7   3   5        1.54        0.68      1.53 o 
   8   3   5        1.26        3.28      2.92 o 
  -6   4   5        6.91        3.10      1.81 o 
  -5   4   5      103.61      108.26      5.95 o 
  -4   4   5      177.98      199.83      8.88 o 
  -3   4   5       67.40       71.99      5.74 o 
  -2   4   5      111.20      107.03      5.31 o 
  -1   4   5       57.74       59.87      3.45 o 
   0   4   5      828.77      775.78     28.54 o 
   1   4   5      133.20       93.11      6.32 o 
   2   4   5      174.66      202.63     11.80 o 
   3   4   5        9.18        9.70      1.30 o 
   4   4   5       31.09       42.44      4.17 o 
   5   4   5      141.20      123.49     12.41 o 
   6   4   5        0.16       -1.17      1.08 o 
   7   4   5        1.16       -1.79      1.19 o 
   8   4   5        0.63       -3.16      2.29 o 
  -5   5   5        0.69        1.21      1.87 o 
  -4   5   5        1.15        1.75      1.93 o 
  -3   5   5      378.39      377.38     21.58 o 
  -2   5   5      258.66      264.31     15.61 o 
  -1   5   5      199.99      210.19     12.72 o 
   1   5   5      146.62      155.78      9.66 o 
   2   5   5      201.23      198.57     11.77 o 
   3   5   5       90.04      107.00      7.24 o 
   4   5   5        2.83        5.48      1.25 o 
   5   5   5      157.81      148.70      6.85 o 
   6   5   5       20.73       22.79      3.55 o 
   7   5   5        3.66        2.92      2.47 o 
   8   5   5       32.81       33.64      5.19 o 
  -5   6   5       87.39       79.20      7.86 o 
  -4   6   5      211.43      210.31     14.12 o 
  -3   6   5       68.86       71.59      6.50 o 
  -2   6   5       21.05       16.21      3.13 o 
  -1   6   5      179.50      156.53     10.36 o 
   0   6   5      344.26      336.88     19.09 o 
   1   6   5      313.16      349.44     19.54 o 
   2   6   5     1085.89     1112.10     56.84 o 
   3   6   5        0.30       -0.57      1.03 o 
   4   6   5      280.73      279.99     16.04 o 
   5   6   5       67.12       67.93      5.88 o 
   6   6   5        0.35        0.62      1.15 o 
   7   6   5       53.66       37.95      4.85 o 
   8   6   5      102.46      101.21      8.74 o 
  -4   7   5       36.65       34.91      5.35 o 
  -3   7   5       88.45       89.65      7.92 o 
  -2   7   5       75.14       80.74      7.05 o 
  -1   7   5        0.30       -1.70      1.13 o 
   0   7   5       47.64       49.73      5.09 o 
   1   7   5       27.07       19.99      3.23 o 
   2   7   5        7.50        8.28      2.23 o 
   3   7   5       22.78       20.22      3.05 o 
   4   7   5      315.11      320.75     18.17 o 
   5   7   5       64.64       69.38      5.74 o 
   6   7   5       22.44       29.96      4.20 o 
   7   7   5       45.09       45.23      5.21 o 
   8   7   5        3.84        5.32      3.07 o 
  -3   8   5       62.54       59.80      6.81 o 
  -2   8   5       47.58       48.36      6.01 o 
  -1   8   5        9.68       15.06      3.33 o 
   0   8   5       12.08        9.25      2.63 o 
   1   8   5        3.77        4.55      2.08 o 
   2   8   5       22.96       23.71      3.60 o 
   3   8   5       31.33       26.02      3.68 o 
   4   8   5        4.39        3.52      1.80 o 
   7   8   5        0.10       -0.31      2.13 o 
  -2   9   5       39.97       38.39      5.69 o 
  -1   9   5      114.73      124.71      9.92 o 
   0   9   5      141.27      120.87      9.34 o 
   1   9   5      147.34      139.17     10.04 o 
   2   9   5       24.44       26.74      4.08 o 
   3   9   5       13.27       10.28      2.61 o 
   4   9   5        0.37        1.61      1.80 o 
   7   9   5      101.60       95.39      8.40 o 
   0  10   5        0.65       -0.07      1.83 o 
   1  10   5      121.56      127.40     10.00 o 
   2  10   5      186.10      197.49     13.17 o 
   3  10   5       89.90       93.21      7.80 o 
   5  10   5       83.49       84.02      7.62 o 
   6  10   5        4.29        3.57      2.37 o 
   2  11   5        5.89        4.99      2.80 o 
  -5  -8   6       21.80       25.09      5.15 o 
  -4  -8   6        5.19        2.17      2.47 o 
  -2  -8   6      233.99      227.20     15.66 o 
  -1  -8   6       13.13       18.39      4.33 o 
  -6  -7   6       35.69       40.81      6.05 o 
  -5  -7   6        0.11       -1.36      2.08 o 
  -4  -7   6        3.66        4.05      2.57 o 
  -3  -7   6       23.05       25.19      4.52 o 
  -2  -7   6       18.30       20.83      4.17 o 
  -1  -7   6       11.46        6.50      2.56 o 
   0  -7   6       51.41       63.33      6.49 o 
   1  -7   6       17.89       16.64      3.71 o 
  -7  -6   6        5.44        5.37      3.13 o 
  -6  -6   6       50.18       40.41      5.59 o 
  -5  -6   6       64.69       56.33      6.26 o 
  -4  -6   6       58.92       51.61      6.04 o 
  -3  -6   6       13.39       13.25      3.36 o 
  -2  -6   6       75.83       81.44      7.18 o 
  -1  -6   6       15.92       11.57      3.01 o 
   0  -6   6        6.67        6.50      1.72 o 
   1  -6   6       29.44       31.35      4.45 o 
   2  -6   6       22.06       27.33      4.67 o 
   3  -6   6        7.11        4.48      2.68 o 
  -7  -5   6       18.90       20.88      4.69 o 
  -6  -5   6       26.79       27.63      4.64 o 
  -5  -5   6       71.30       66.47      6.64 o 
  -4  -5   6      114.31       97.98      7.93 o 
  -3  -5   6       60.60       76.78      6.81 o 
  -2  -5   6      415.77      403.82     23.39 o 
  -1  -5   6       47.81       38.12      4.64 o 
   0  -5   6       12.11       16.14      5.72 o 
   1  -5   6      101.57      101.20      5.43 o 
   2  -5   6      127.52      126.18      9.34 o 
   3  -5   6      160.27      157.86     11.46 o 
   4  -5   6       16.92       23.09      4.51 o 
  -7  -4   6       12.95       15.42      2.59 o 
  -6  -4   6        2.10        1.96      1.40 o 
  -5  -4   6       40.99       58.97      6.06 o 
  -4  -4   6       42.21       39.22      4.72 o 
  -3  -4   6       49.42       38.02      4.57 o 
  -2  -4   6      190.67      190.00     12.16 o 
  -1  -4   6       47.49       55.45      3.89 o 
   0  -4   6       95.73       98.05      5.02 o 
   1  -4   6      130.03      136.04      6.49 o 
   2  -4   6        0.48        3.73      2.00 o 
   3  -4   6       83.49       74.87      6.70 o 
   4  -4   6      111.41      103.28      8.68 o 
  -7  -3   6        2.46        4.56      1.85 o 
  -6  -3   6       10.54       14.23      2.33 o 
  -5  -3   6       22.28       23.62      2.55 o 
  -4  -3   6       46.29       41.23      4.76 o 
  -3  -3   6        7.82        5.37      2.08 o 
  -2  -3   6       59.11       46.64      4.79 o 
  -1  -3   6       20.28       24.85      2.10 o 
   0  -3   6       14.17       17.88      1.90 o 
   1  -3   6        0.79        1.24      0.98 o 
   2  -3   6      300.01      298.37     17.33 o 
   3  -3   6      176.65      156.25     10.70 o 
   4  -3   6       10.08       11.48      3.17 o 
   5  -3   6       10.98       12.34      3.23 o 
  -7  -2   6        7.04       10.82      2.21 o 
  -6  -2   6       35.97       39.49      3.45 o 
  -5  -2   6       44.96       50.10      3.60 o 
  -4  -2   6       15.93       17.35      2.03 o 
  -3  -2   6       34.76       38.54      4.21 o 
  -2  -2   6      209.40      213.81     16.68 o 
  -1  -2   6       80.19       66.74      3.51 o 
   0  -2   6       61.41       54.79      3.18 o 
   1  -2   6     1055.78     1061.90     58.98 o 
   2  -2   6      289.40      300.47     17.33 o 
   3  -2   6        5.89        8.29      2.33 o 
   4  -2   6       49.86       40.49      4.84 o 
   5  -2   6      276.54      283.26     17.61 o 
   6  -2   6        8.75        7.82      3.08 o 
  -7  -1   6       39.62       38.92      5.16 o 
  -6  -1   6        5.00        4.70      1.64 o 
  -5  -1   6       38.03       31.96      2.80 o 
  -4  -1   6       62.38       69.01      6.12 o 
  -3  -1   6      157.89      148.11      9.08 o 
  -2  -1   6      844.91      823.79     47.49 o 
  -1  -1   6      592.86      608.69     40.27 o 
   0  -1   6       18.68       17.97      1.72 o 
   1  -1   6      372.37      373.91     24.03 o 
   2  -1   6      138.49      135.50      6.04 o 
   3  -1   6     1448.09     1491.94     76.00 o 
   4  -1   6       46.87       45.93      3.49 o 
   5  -1   6       20.53       19.53      2.73 o 
   6  -1   6        9.69        9.09      2.15 o 
  -6   0   6       14.05       16.81      2.36 o 
  -5   0   6      246.33      250.64     10.69 o 
  -4   0   6        3.05        4.87      1.33 o 
  -3   0   6      133.79      142.97      8.42 o 
  -2   0   6      776.32      761.77     22.57 o 
  -1   0   6        3.52        2.86      0.91 o 
   0   0   6      257.02      279.47     10.97 o 
   1   0   6     2008.19     2081.46     74.01 o 
   2   0   6        1.21        1.45      1.07 o 
   3   0   6        0.28        1.07      0.95 o 
   4   0   6      110.66       99.61      5.22 o 
   5   0   6      218.16      224.16      9.99 o 
   6   0   6       11.70       15.41      3.85 o 
   7   0   6       51.13       45.93      4.30 o 
  -6   1   6       37.08       40.80      4.77 o 
  -5   1   6        0.68        0.00      1.08 o 
  -4   1   6        4.27        5.86      1.08 o 
  -3   1   6      423.95      446.03     14.56 o 
  -2   1   6     1321.94     1347.84     39.21 o 
  -1   1   6      230.30      239.09      9.60 o 
   0   1   6      531.35      520.94     19.42 o 
   1   1   6       18.55       25.42      1.98 o 
   2   1   6     1250.03     1249.55     44.93 o 
   3   1   6      401.09      424.33     16.14 o 
   4   1   6        6.25        7.14      2.35 o 
   5   1   6        6.22        5.33      1.66 o 
   6   1   6      216.91      207.58      9.66 o 
   7   1   6        9.71       13.02      2.60 o 
  -5   2   6      119.55      118.29      6.02 o 
  -4   2   6      157.40      154.61      5.73 o 
  -3   2   6        1.50        2.74      0.95 o 
  -2   2   6      717.48      754.59     22.42 o 
  -1   2   6      105.32      102.05      6.15 o 
   0   2   6     1286.23     1347.46     48.27 o 
   1   2   6      537.97      591.06     21.93 o 
   2   2   6      430.74      421.77     12.83 o 
   3   2   6        8.45        8.67      1.40 o 
   4   2   6      199.06      203.64     11.03 o 
   5   2   6       14.08       17.27      4.02 o 
   6   2   6        1.68        3.24      1.53 o 
   7   2   6       56.84       47.80      8.37 o 
  -5   3   6       21.40       23.67      3.95 o 
  -4   3   6       30.39       27.72      2.60 o 
  -3   3   6      135.13      139.82      6.54 o 
  -2   3   6      520.26      490.88     18.74 o 
  -1   3   6       92.13      117.18      5.49 o 
   0   3   6       15.47       19.98      3.52 o 
   1   3   6      626.94      642.00     23.80 o 
   2   3   6       56.73       53.57      2.32 o 
   3   3   6        0.29        0.20      0.83 o 
   4   3   6        5.13        3.51      1.51 o 
   5   3   6       31.03       33.87      2.87 o 
   6   3   6        2.35       -0.01      1.26 o 
   7   3   6       35.82       28.45      3.27 o 
  -6   4   6        0.51       -2.80      1.87 o 
  -5   4   6      105.35      103.93      6.52 o 
  -4   4   6       39.82       42.65      3.42 o 
  -3   4   6      286.90      304.87     12.63 o 
  -2   4   6      471.20      454.90     17.72 o 
  -1   4   6       33.04       35.21      6.86 o 
   0   4   6       42.06       41.81      2.87 o 
   1   4   6        9.34        9.10      1.41 o 
   2   4   6        0.90        2.12      1.41 o 
   3   4   6      306.19      309.58     12.05 o 
   4   4   6       17.06       16.39      1.86 o 
   5   4   6        0.84        0.69      1.05 o 
   6   4   6       11.95        8.35      1.95 o 
   7   4   6        2.05        4.30      1.79 o 
   8   4   6        9.50       15.26      4.27 o 
  -5   5   6       27.07       20.25      4.13 o 
  -4   5   6        0.33       -0.81      1.72 o 
  -3   5   6      167.24      172.40     11.37 o 
  -2   5   6      157.33      141.32      9.66 o 
  -1   5   6      334.67      339.21     19.22 o 
   0   5   6      985.71      939.17     48.52 o 
   1   5   6      354.32      343.41     13.52 o 
   2   5   6       19.51       17.81      2.87 o 
   3   5   6        0.52        0.95      1.45 o 
   4   5   6       24.58       26.29      2.31 o 
   5   5   6      329.01      350.69     13.99 o 
   6   5   6      229.00      231.16     14.54 o 
   7   5   6       57.23       58.68      4.97 o 
   8   5   6       45.22       41.91      5.72 o 
  -4   6   6       25.81       21.37      4.20 o 
  -3   6   6       42.52       47.33      5.45 o 
  -2   6   6       97.98      106.50      8.13 o 
  -1   6   6       15.94       14.85      2.99 o 
   0   6   6       36.74       43.57      4.69 o 
   1   6   6      600.84      595.16     31.83 o 
   2   6   6      616.20      599.55     31.96 o 
   3   6   6       60.03       68.99      5.72 o 
   4   6   6       29.25       27.67      3.63 o 
   5   6   6       94.46       89.10      4.86 o 
   6   6   6        7.90        6.24      1.66 o 
   7   6   6       51.45       45.32      5.23 o 
  -4   7   6       12.25        8.48      3.11 o 
  -3   7   6        2.20        2.35      2.25 o 
  -2   7   6       10.46        6.45      2.40 o 
  -1   7   6        4.64        3.56      1.88 o 
   0   7   6       15.32        8.69      2.40 o 
   1   7   6        1.11        1.52      1.52 o 
   2   7   6       68.35       65.69      5.68 o 
   3   7   6      300.66      277.28     12.94 o 
   4   7   6        0.72        1.73      1.72 o 
   5   7   6       17.30       17.89      3.25 o 
   6   7   6       52.71       48.90      3.73 o 
   7   7   6        8.84       11.45      3.12 o 
  -3   8   6      100.73      100.20      8.82 o 
  -2   8   6      139.63      134.44     10.38 o 
  -1   8   6        0.72        0.55      1.77 o 
   0   8   6       46.33       41.33      5.05 o 
   1   8   6      140.19      121.44      9.04 o 
   2   8   6        8.07        7.96      2.57 o 
   3   8   6        1.26        4.11      2.01 o 
   4   8   6       87.69       81.44      6.65 o 
   5   8   6      275.54      306.31     18.01 o 
   6   8   6        8.69       12.69      3.17 o 
   7   8   6        0.23       -0.87      2.35 o 
  -2   9   6       12.87        8.18      3.20 o 
  -1   9   6       27.48       28.98      4.91 o 
   0   9   6      216.46      236.68     15.41 o 
   1   9   6      115.47      118.81      9.20 o 
   2   9   6      537.79      536.18     29.82 o 
   3   9   6       87.08       84.87      7.16 o 
   4   9   6        6.57       10.86      2.93 o 
   0  10   6       36.34       29.47      5.04 o 
   1  10   6       29.53       23.22      4.25 o 
   2  10   6      111.54      133.64     10.20 o 
   3  10   6       44.77       47.68      5.71 o 
   4  10   6      245.61      258.46     16.30 o 
   3  11   6       10.53        8.80      3.28 o 
  -3  -8   7       15.79       15.17      4.11 o 
  -5  -7   7        0.15        1.04      2.36 o 
  -4  -7   7        0.37       -1.25      1.84 o 
  -3  -7   7        3.26        2.17      2.33 o 
  -2  -7   7        9.89       11.14      3.47 o 
  -1  -7   7       43.01       49.39      6.17 o 
   0  -7   7        1.67        1.17      2.47 o 
  -6  -6   7       64.55       72.83      7.85 o 
  -5  -6   7       50.80       39.48      5.65 o 
  -3  -6   7       17.16       14.90      3.43 o 
  -2  -6   7       21.57       22.26      4.28 o 
  -1  -6   7      128.06      142.60     10.60 o 
   0  -6   7       73.71       82.08      7.48 o 
   1  -6   7      165.96      176.86     12.05 o 
   2  -6   7       14.98       11.20      3.20 o 
  -6  -5   7        2.81        3.83      2.52 o 
  -5  -5   7       29.79       24.31      4.41 o 
  -4  -5   7       41.43       38.68      5.15 o 
  -3  -5   7       54.73       54.81      5.97 o 
  -2  -5   7       80.11       79.48      6.92 o 
  -1  -5   7      145.53      139.53     10.05 o 
   0  -5   7       49.84       54.21      3.86 o 
   1  -5   7      133.83      127.82      9.10 o 
   2  -5   7      200.90      194.56     13.02 o 
   3  -5   7       43.93       44.65      5.78 o 
  -7  -4   7        1.39        2.15      2.65 o 
  -6  -4   7        0.48       -1.71      1.87 o 
  -5  -4   7        6.56       10.10      3.04 o 
  -4  -4   7        0.38        1.25      2.00 o 
  -3  -4   7        0.29       -1.96      1.40 o 
  -2  -4   7       47.60       46.19      5.21 o 
  -1  -4   7       50.39       47.16      5.01 o 
   0  -4   7      130.04      139.42      9.32 o 
   1  -4   7      133.37      138.62      6.76 o 
   2  -4   7       10.39        9.49      2.75 o 
   3  -4   7        0.49        1.76      1.93 o 
   4  -4   7       63.28       52.64      6.36 o 
  -7  -3   7        0.35        0.59      2.52 o 
  -6  -3   7       13.96       12.78      3.21 o 
  -5  -3   7       32.23       32.11      4.65 o 
  -4  -3   7       34.86       27.94      4.15 o 
  -3  -3   7        7.41        7.61      2.51 o 
  -2  -3   7       76.03       78.68      6.53 o 
  -1  -3   7      309.30      328.95     30.43 o 
   0  -3   7      177.94      164.42      7.40 o 
   1  -3   7       11.36        9.97      1.74 o 
   2  -3   7      222.88      212.70     13.48 o 
   3  -3   7      179.42      179.29     12.22 o 
   4  -3   7        7.48        8.78      3.11 o 
   5  -3   7       20.52       24.10      4.68 o 
  -7  -2   7        3.34        4.77      2.76 o 
  -6  -2   7       79.77       88.33      7.81 o 
  -5  -2   7       33.04       40.15      5.05 o 
  -4  -2   7       44.50       59.08      6.02 o 
  -3  -2   7      190.06      178.49     11.66 o 
  -2  -2   7      208.12      189.40     12.02 o 
  -1  -2   7      220.71      224.47     19.98 o 
   0  -2   7       70.31       80.03      4.26 o 
   1  -2   7      885.56      865.89     36.55 o 
   2  -2   7      168.83      153.53     10.21 o 
   3  -2   7       32.27       34.08      4.59 o 
   4  -2   7       62.03       58.80      6.29 o 
   5  -2   7      147.55      143.20     11.01 o 
  -6  -1   7       25.37       35.22      4.88 o 
  -5  -1   7      104.97      113.71      8.86 o 
  -4  -1   7      143.45      155.71     10.80 o 
  -3  -1   7        3.34        3.92      2.16 o 
  -2  -1   7       77.28       83.25      4.25 o 
  -1  -1   7     1119.48     1139.68     41.28 o 
   0  -1   7       45.48       43.49      3.52 o 
   1  -1   7       25.03       19.51      2.57 o 
   2  -1   7      231.70      248.46     13.20 o 
   3  -1   7       29.21       42.95      5.16 o 
   4  -1   7       27.68       33.10      4.55 o 
   5  -1   7       15.40       10.98      3.27 o 
   6  -1   7       40.57       42.85      8.50 o 
  -6   0   7       31.39       33.66      4.71 o 
  -5   0   7       75.27       92.01      7.52 o 
  -4   0   7      142.41      159.39     10.82 o 
  -3   0   7      338.27      342.06     20.05 o 
  -2   0   7      610.35      657.43     24.48 o 
  -1   0   7       20.29       22.10      2.84 o 
   0   0   7      121.28      117.55      5.52 o 
   1   0   7      368.82      369.38     14.35 o 
   2   0   7      245.63      233.67      9.62 o 
   3   0   7        1.11        0.68      1.48 o 
   4   0   7      334.50      352.07     14.22 o 
   5   0   7        4.04        3.76      1.57 o 
   6   0   7        5.45        3.43      1.75 o 
  -6   1   7      122.67      115.39      8.93 o 
  -5   1   7        5.94        6.32      2.31 o 
  -4   1   7       48.58       51.00      5.35 o 
  -3   1   7       19.87       18.63      2.58 o 
  -2   1   7      651.96      684.21     25.45 o 
  -1   1   7     1079.08     1107.28     40.17 o 
   0   1   7      415.85      438.39     27.37 o 
   1   1   7       33.47       27.45      2.47 o 
   2   1   7       76.92       80.22      4.11 o 
   3   1   7       14.61       12.09      2.85 o 
   4   1   7       48.13       49.74      3.48 o 
   5   1   7      399.97      397.56     16.04 o 
   6   1   7       87.72       88.00      6.74 o 
   7   1   7        0.09        0.32      1.70 o 
  -6   2   7       22.59       32.27      4.64 o 
  -5   2   7       36.09       31.38      4.35 o 
  -4   2   7      136.68      143.35      8.10 o 
  -3   2   7        0.71       -0.13      0.83 o 
  -2   2   7        5.11        5.08      1.71 o 
  -1   2   7      109.55      111.67      5.37 o 
   0   2   7       42.75       41.56      2.83 o 
   1   2   7      386.20      399.85     18.46 o 
   2   2   7       66.46       72.24      3.83 o 
   3   2   7        1.81        3.12      1.10 o 
   4   2   7       40.70       39.88      3.61 o 
   5   2   7       13.74       13.09      2.10 o 
   6   2   7        1.12        2.19      1.52 o 
   7   2   7       91.19       93.65      5.93 o 
  -5   3   7       82.72       86.60      5.15 o 
  -4   3   7       30.72       32.09      3.17 o 
  -3   3   7       11.31       12.79      1.95 o 
  -2   3   7       36.98       39.89      3.00 o 
  -1   3   7       49.60       44.33      6.11 o 
   0   3   7      139.15      162.29     10.34 o 
   1   3   7      213.84      210.18     24.99 o 
   2   3   7       21.55       22.41      2.05 o 
   3   3   7        0.46       -0.30      0.74 o 
   4   3   7       68.23       64.15      3.76 o 
   5   3   7       25.92       32.82      2.96 o 
   6   3   7        6.73        5.65      1.80 o 
   7   3   7       11.89        8.91      2.38 o 
  -5   4   7       96.00      116.76      8.82 o 
  -4   4   7       51.89       49.21      3.76 o 
  -3   4   7      242.62      243.65     12.70 o 
  -2   4   7      425.10      456.48     17.91 o 
  -1   4   7       60.80       64.18      3.83 o 
   0   4   7       13.15       16.18      1.97 o 
   1   4   7      190.65      181.84     13.27 o 
   2   4   7       71.11       63.42      3.67 o 
   3   4   7       72.81       78.91      6.25 o 
   4   4   7      371.98      402.02     22.53 o 
   5   4   7      286.17      287.82     11.93 o 
   6   4   7       94.04       94.56      6.49 o 
   7   4   7       12.11       11.01      2.32 o 
  -5   5   7        5.67        4.32      2.56 o 
  -4   5   7        0.20        0.24      1.16 o 
  -3   5   7        8.58        9.37      1.85 o 
  -2   5   7       47.80       48.53      3.62 o 
  -1   5   7      397.72      393.62     15.79 o 
   0   5   7      193.25      211.10     11.08 o 
   1   5   7       12.90       18.95      3.05 o 
   2   5   7      361.37      369.52     20.71 o 
   3   5   7       90.35       94.72      7.20 o 
   4   5   7        0.51        1.19      1.69 o 
   5   5   7      153.20      151.41     10.42 o 
   6   5   7      257.72      290.12     17.58 o 
   7   5   7      163.02      159.40      8.04 o 
  -4   6   7        0.30        0.32      2.11 o 
  -3   6   7        3.43        3.61      2.19 o 
  -2   6   7       12.68        8.62      2.67 o 
  -1   6   7        0.31        0.36      1.28 o 
   0   6   7        8.57        8.72      2.37 o 
   1   6   7      408.82      365.92     20.70 o 
   2   6   7        0.54       -0.35      1.28 o 
   3   6   7       74.34       75.35      6.28 o 
   4   6   7      305.41      323.55     18.82 o 
   5   6   7       97.77      121.48      9.04 o 
   6   6   7       60.27       66.10      6.50 o 
   7   6   7        0.91        0.96      2.13 o 
  -3   7   7        8.96       12.17      3.48 o 
  -2   7   7       57.99       49.43      5.71 o 
  -1   7   7       16.24       17.18      3.49 o 
   1   7   7       62.32       56.24      5.60 o 
   2   7   7      371.26      336.60     19.43 o 
   3   7   7      148.22      146.17     10.00 o 
   4   7   7       20.32       20.43      3.49 o 
   5   7   7        0.43        1.33      1.89 o 
   6   7   7      174.48      202.22     13.28 o 
  -2   8   7      226.52      243.82     16.06 o 
  -1   8   7      154.62      160.11     11.46 o 
   0   8   7      329.82      328.56     19.82 o 
   1   8   7      126.48      119.49      8.93 o 
   2   8   7        0.24       -0.41      1.32 o 
   3   8   7       52.24       49.08      5.31 o 
   4   8   7      630.31      620.86     33.80 o 
   5   8   7      173.92      174.48     11.81 o 
  -1   9   7        1.84       -0.12      1.93 o 
   0   9   7       86.82       92.87      8.06 o 
   1   9   7      243.08      268.73     17.01 o 
   2   9   7      364.12      362.96     21.42 o 
   3   9   7       26.62       24.23      4.20 o 
   4   9   7        5.82        6.70      2.55 o 
   5   9   7       72.36       72.43      6.88 o 
   0  10   7        0.76        0.37      2.05 o 
   1  10   7       28.96       22.11      4.47 o 
   2  10   7       43.62       45.33      5.86 o 
   3  10   7       33.88       33.03      4.89 o 
   4  10   7       47.54       53.86      6.09 o 
  -3  -7   8       23.24       18.61      4.32 o 
  -2  -7   8       66.49       68.95      7.28 o 
  -1  -7   8       49.71       51.28      6.26 o 
  -5  -6   8       44.24       41.84      6.13 o 
  -4  -6   8        9.96       11.42      3.33 o 
  -3  -6   8       56.47       62.17      7.13 o 
  -2  -6   8        1.46       -0.99      1.77 o 
  -1  -6   8       67.82       56.66      6.34 o 
   0  -6   8       81.63       76.26      7.30 o 
  -6  -5   8        0.08       -0.40      2.43 o 
  -5  -5   8       37.12       34.67      5.43 o 
  -4  -5   8        5.55        9.49      3.19 o 
  -3  -5   8        4.14        5.92      2.81 o 
  -2  -5   8       59.90       64.50      6.72 o 
  -1  -5   8       72.34       73.77      7.14 o 
   0  -5   8       25.57       22.51      4.12 o 
   1  -5   8        0.64        1.57      2.28 o 
   2  -5   8      105.50      103.08      8.74 o 
  -6  -4   8        5.32        7.02      3.13 o 
  -5  -4   8        0.51        3.13      2.44 o 
  -4  -4   8        7.04       10.50      3.28 o 
  -3  -4   8      166.85      168.95     11.88 o 
  -2  -4   8      176.14      165.79     11.56 o 
  -1  -4   8       13.71       19.70      3.61 o 
   0  -4   8       62.02       69.23      7.13 o 
   1  -4   8      184.04      231.04     14.97 o 
   2  -4   8      108.44      111.23      8.90 o 
   3  -4   8       14.30        9.05      3.00 o 
  -6  -3   8       32.06       26.38      4.81 o 
  -5  -3   8      109.01       98.98      8.58 o 
  -4  -3   8       25.56       27.83      4.40 o 
  -3  -3   8        0.44        0.24      1.68 o 
  -2  -3   8      161.87      159.91     11.00 o 
  -1  -3   8      692.19      619.91     33.98 o 
   0  -3   8       93.90      108.71      5.60 o 
   1  -3   8       39.39       35.39      3.00 o 
   2  -3   8       82.58      102.97      8.80 o 
   3  -3   8      201.82      202.17     13.70 o 
   4  -3   8        0.13        3.65      2.48 o 
  -6  -2   8       26.35       28.14      4.96 o 
  -5  -2   8        2.65        1.68      2.12 o 
  -4  -2   8       78.39       57.36      5.08 o 
  -3  -2   8      397.73      406.79     23.67 o 
  -2  -2   8       55.46       55.01      5.56 o 
  -1  -2   8       17.35       20.83      2.16 o 
   0  -2   8      119.09      130.86      8.11 o 
   1  -2   8      280.94      300.15     12.33 o 
   2  -2   8       78.78       84.48      7.01 o 
   3  -2   8       45.54       37.27      4.87 o 
   4  -2   8        0.54        1.93      1.93 o 
   5  -2   8        4.14        2.52      2.57 o 
  -6  -1   8       60.10       62.28      6.58 o 
  -5  -1   8      124.62      121.10      9.46 o 
  -4  -1   8       15.28       13.50      3.43 o 
  -3  -1   8        7.18        6.09      2.36 o 
  -2  -1   8      513.15      514.76     23.43 o 
  -1  -1   8      256.60      282.10     36.54 o 
   0  -1   8       14.63       15.80      1.91 o 
   1  -1   8        0.27        0.59      1.00 o 
   2  -1   8      429.16      421.84     23.63 o 
   3  -1   8       31.14       24.09      3.91 o 
   4  -1   8        0.70       -0.65      1.53 o 
   5  -1   8        1.94        0.28      1.73 o 
  -6   0   8        2.61        4.91      2.43 o 
  -5   0   8      155.24      149.45     10.84 o 
  -4   0   8      163.64      189.36     12.70 o 
  -3   0   8      240.11      240.80     15.06 o 
  -2   0   8      108.52      104.73      6.46 o 
  -1   0   8        0.45        0.27      0.95 o 
   0   0   8      244.72      249.15     14.70 o 
   1   0   8       36.28       38.74      2.86 o 
   2   0   8       65.10       63.83      3.79 o 
   3   0   8      313.28      287.69     17.22 o 
   4   0   8       33.79       27.11      4.25 o 
   5   0   8       46.75       40.96      5.37 o 
   6   0   8       12.21       12.00      3.39 o 
  -6   1   8       18.32       19.59      3.96 o 
  -5   1   8        0.33        0.04      1.69 o 
  -4   1   8       23.84       20.15      3.72 o 
  -3   1   8      302.40      280.79     19.30 o 
  -2   1   8      119.46      121.33      5.88 o 
  -1   1   8       44.76       51.19      3.32 o 
   0   1   8       19.72       30.27      4.53 o 
   1   1   8       17.63       17.02      2.45 o 
   2   1   8       16.07       17.55      1.96 o 
   3   1   8        1.67        2.83      1.73 o 
   4   1   8       71.51       60.82      6.05 o 
   5   1   8      225.88      219.06     14.40 o 
   6   1   8       19.83       22.94      4.40 o 
  -6   2   8       33.50       42.56      5.45 o 
  -5   2   8       81.45       76.34      7.02 o 
  -4   2   8       10.14       10.44      2.80 o 
  -3   2   8        0.17        1.77      1.17 o 
  -2   2   8       32.50       38.60      4.91 o 
  -1   2   8      346.80      351.44     14.01 o 
   0   2   8        0.70        1.22      1.03 o 
   1   2   8        0.76        1.90      1.02 o 
   2   2   8       16.30       17.63      3.85 o 
   3   2   8        4.78        3.89      1.89 o 
   4   2   8        9.79       10.64      2.68 o 
   5   2   8        1.14        2.00      2.03 o 
   6   2   8        0.48        1.23      2.17 o 
  -5   3   8      109.19      107.04      8.40 o 
  -4   3   8      144.66      145.37      7.21 o 
  -3   3   8      112.46      117.92      6.07 o 
  -2   3   8       12.69       13.76      2.03 o 
  -1   3   8        0.24       -0.61      0.68 o 
   0   3   8        1.65        6.08      5.55 o 
   1   3   8      343.79      349.57     15.84 o 
   2   3   8     1068.33     1114.32     40.74 o 
   3   3   8      100.96       96.37      4.95 o 
   4   3   8       25.28       26.13      3.85 o 
   5   3   8       22.94       25.54      4.12 o 
   6   3   8       87.07       90.91      7.80 o 
   7   3   8       20.10       16.50      3.99 o 
  -5   4   8        5.86        6.27      2.70 o 
  -4   4   8        0.81       -0.11      1.21 o 
  -3   4   8      151.40      163.21      7.90 o 
  -2   4   8      450.71      469.91     18.61 o 
  -1   4   8       34.44       38.81      4.01 o 
   0   4   8      161.34      159.64      7.39 o 
   1   4   8       34.65       39.72      3.05 o 
   2   4   8        7.27       11.55      1.91 o 
   3   4   8      238.79      250.93     15.22 o 
   4   4   8      686.73      674.40     36.27 o 
   5   4   8      404.10      388.49     22.47 o 
   6   4   8       51.50       50.25      5.73 o 
   7   4   8       12.62       13.37      3.68 o 
  -4   5   8        1.42        1.80      1.36 o 
  -3   5   8        9.04        4.86      1.63 o 
  -2   5   8        4.42        7.13      2.33 o 
  -1   5   8       70.02       65.52      4.17 o 
   0   5   8       16.18       16.56      2.18 o 
   1   5   8        1.18        2.80      1.22 o 
   2   5   8      491.81      466.92     25.81 o 
   3   5   8       12.87       12.16      2.91 o 
   4   5   8      216.22      217.59     13.84 o 
   5   5   8       82.75       70.98      6.72 o 
   6   5   8      223.41      234.16     15.13 o 
   7   5   8       38.30       43.79      5.81 o 
  -4   6   8        1.92        2.15      2.17 o 
  -3   6   8       10.37        9.05      2.85 o 
  -2   6   8        1.88        0.23      1.56 o 
  -1   6   8        0.26       -0.08      1.28 o 
   0   6   8      121.77      111.57      8.36 o 
   1   6   8      111.43      120.34      8.76 o 
   2   6   8       66.75       72.39      6.18 o 
   3   6   8        0.32        0.48      1.56 o 
   4   6   8      168.68      165.41     11.22 o 
   5   6   8       27.70       35.24      4.88 o 
   6   6   8       16.70       15.68      3.61 o 
   7   6   8        0.55        1.56      2.37 o 
  -3   7   8       64.61       67.53      7.12 o 
  -2   7   8      200.55      187.71     12.97 o 
  -1   7   8       55.64       41.97      5.28 o 
   0   7   8       13.32       21.14      3.88 o 
   1   7   8      104.60       91.49      7.42 o 
   2   7   8      762.28      720.20     38.66 o 
   3   7   8      125.78      120.23      8.94 o 
   4   7   8       86.37       82.92      7.14 o 
   5   7   8       88.56       99.42      8.08 o 
   6   7   8       79.03       90.20      7.89 o 
  -2   8   8       97.72      107.74      9.16 o 
  -1   8   8       97.87      109.45      9.06 o 
   0   8   8      220.59      192.40     13.12 o 
   1   8   8       87.06       71.74      7.00 o 
   2   8   8       96.24       97.17      7.93 o 
   3   8   8       62.14       65.87      6.44 o 
   4   8   8       58.10       54.00      5.89 o 
   5   8   8      134.01      130.80      9.92 o 
   6   8   8       45.30       45.89      5.71 o 
  -1   9   8       36.45       34.80      5.49 o 
   0   9   8       26.41       29.88      4.96 o 
   1   9   8       42.33       46.91      5.78 o 
   2   9   8       59.48       64.07      6.72 o 
   3   9   8       21.75       29.34      4.63 o 
   4   9   8        0.28        0.80      1.71 o 
   5   9   8       67.25       72.17      7.14 o 
   1  10   8       98.43       91.19      8.40 o 
   2  10   8       77.14       76.72      7.68 o 
   3  10   8        0.57        3.27      2.48 o 
   4  10   8        2.53       -0.24      1.99 o 
  -3  -6   9        8.54        5.08      3.09 o 
  -2  -6   9       14.80       10.92      3.52 o 
  -1  -6   9        3.62        5.24      2.84 o 
  -5  -5   9       36.41       34.47      5.67 o 
  -4  -5   9       37.95       34.83      5.57 o 
  -3  -5   9       37.18       34.04      5.43 o 
  -2  -5   9      127.10      137.92     10.72 o 
  -1  -5   9      168.09      152.65     11.28 o 
   0  -5   9       15.99       12.66      3.60 o 
   1  -5   9        0.26        1.41      2.16 o 
  -5  -4   9       11.13        2.09      2.72 o 
  -4  -4   9       55.73       53.88      6.30 o 
  -3  -4   9       92.15       87.39      7.94 o 
  -2  -4   9       41.68       34.95      5.08 o 
  -1  -4   9        2.05       -0.67      1.60 o 
   0  -4   9       79.59       80.18      7.04 o 
   1  -4   9      174.56      166.02     11.49 o 
   2  -4   9        1.07        3.93      2.55 o 
  -6  -3   9        6.80        1.27      2.69 o 
  -5  -3   9      127.24       99.00      8.02 o 
  -4  -3   9       14.74       11.12      3.31 o 
  -3  -3   9        2.07        2.69      2.12 o 
  -2  -3   9      153.79      148.37     10.68 o 
  -1  -3   9      192.40      176.38     11.96 o 
   0  -3   9        3.31        1.55      1.61 o 
   1  -3   9       15.50       12.73      3.05 o 
   2  -3   9       26.48       31.70      4.60 o 
   3  -3   9       12.80       13.45      3.57 o 
  -6  -2   9       15.94       16.12      4.15 o 
  -5  -2   9       12.94       17.38      4.09 o 
  -4  -2   9       33.02       33.15      5.05 o 
  -3  -2   9       27.56       18.30      3.17 o 
  -2  -2   9       25.52       26.39      4.24 o 
  -1  -2   9      184.86      200.94      8.98 o 
   0  -2   9      147.81      142.42     11.45 o 
   1  -2   9        0.36        0.00      1.11 o 
   2  -2   9        3.65        1.95      2.00 o 
   3  -2   9        5.79        9.24      3.07 o 
   4  -2   9       20.46       25.57      4.65 o 
  -6  -1   9       24.48       30.68      5.04 o 
  -5  -1   9       94.60       85.72      7.82 o 
  -4  -1   9       65.51       60.68      6.52 o 
  -3  -1   9        1.84        4.36      2.37 o 
  -2  -1   9       60.67       59.84      6.08 o 
  -1  -1   9       17.78       15.44      2.12 o 
   0  -1   9        2.40        0.85      1.11 o 
   1  -1   9      527.88      510.82     19.85 o 
   2  -1   9      111.40       91.08      7.41 o 
   3  -1   9       13.28       11.34      3.03 o 
   4  -1   9        3.72        3.79      2.47 o 
   5  -1   9       46.98       53.85      6.62 o 
  -6   0   9        0.33        0.28      1.89 o 
  -5   0   9       73.30       57.60      6.34 o 
  -4   0   9        8.17        8.96      2.81 o 
  -3   0   9        0.45       -1.25      1.33 o 
  -2   0   9      128.58      130.66      6.36 o 
  -1   0   9      122.54      147.88      7.01 o 
   0   0   9       94.21       97.79      5.18 o 
   1   0   9       19.52       19.39      2.21 o 
   2   0   9       10.38        8.45      2.56 o 
   3   0   9      451.28      445.83     25.41 o 
   4   0   9       44.09       39.34      5.21 o 
   5   0   9        6.69       12.84      3.37 o 
  -6   1   9        0.18        2.36      2.39 o 
  -5   1   9       11.11       10.50      3.09 o 
  -4   1   9        1.44        3.20      1.99 o 
  -3   1   9        3.56        1.61      1.97 o 
  -2   1   9        4.59        4.59      1.43 o 
  -1   1   9        1.90        0.33      1.05 o 
   0   1   9        8.19        6.27      1.47 o 
   1   1   9        2.53        1.83      1.14 o 
   2   1   9       21.36       17.31      3.06 o 
   3   1   9       16.00       14.76      3.17 o 
   4   1   9        0.19        1.88      1.97 o 
   5   1   9       44.83       38.43      5.40 o 
   6   1   9       52.48       57.53      6.90 o 
  -5   2   9       10.27       14.06      3.61 o 
  -4   2   9        1.97        3.41      2.16 o 
  -3   2   9        0.31        1.75      1.90 o 
  -2   2   9      134.16      145.61      7.00 o 
  -1   2   9       73.55       90.16      4.96 o 
   0   2   9      232.04      235.29     13.72 o 
   1   2   9       67.12       67.46      4.00 o 
   2   2   9      157.15      153.05      7.15 o 
   3   2   9       22.68       18.10      3.32 o 
   4   2   9       99.89      110.14      8.56 o 
   5   2   9       11.34       13.68      3.35 o 
   6   2   9       40.48       39.80      5.64 o 
  -5   3   9      143.06      141.28     10.62 o 
  -4   3   9       86.77       81.20      7.32 o 
  -3   3   9       26.01       22.50      2.66 o 
  -2   3   9      243.51      261.18     11.27 o 
  -1   3   9      103.29      111.04      5.79 o 
   0   3   9        9.88       11.57      1.89 o 
   1   3   9      163.20      164.41      7.60 o 
   2   3   9      975.07      976.90     36.05 o 
   3   3   9      421.88      425.33     24.09 o 
   4   3   9      119.91      125.00      9.29 o 
   5   3   9       51.04       49.59      5.76 o 
   6   3   9       84.17       78.68      7.78 o 
  -5   4   9        2.10        1.31      2.37 o 
  -4   4   9       17.38       16.08      2.49 o 
  -3   4   9       67.08       63.25      4.46 o 
  -2   4   9       35.38       35.77      3.20 o 
  -1   4   9       13.80       13.27      2.07 o 
   0   4   9      166.27      177.25      8.23 o 
   1   4   9       82.09       75.09      4.43 o 
   2   4   9       56.72       52.78      5.26 o 
   3   4   9       98.38      101.23      5.38 o 
   4   4   9      240.12      221.34     14.28 o 
   5   4   9       99.46      108.83      8.69 o 
   6   4   9       37.42       33.90      5.16 o 
  -4   5   9       40.54       39.29      4.61 o 
  -3   5   9        6.18        5.64      1.77 o 
  -2   5   9      195.79      214.89      9.94 o 
  -1   5   9      223.04      220.79     10.01 o 
   0   5   9       14.38       15.68      2.24 o 
   1   5   9        0.32       -0.96      0.92 o 
   2   5   9      207.55      210.78     13.42 o 
   3   5   9       49.74       40.49      4.93 o 
   4   5   9       24.77       19.87      3.76 o 
   5   5   9        7.54        8.40      2.97 o 
   6   5   9       46.81       41.69      5.59 o 
  -3   6   9       11.49       12.58      3.28 o 
  -2   6   9        1.38        1.34      1.34 o 
  -1   6   9       92.28       93.00      5.51 o 
   0   6   9      349.54      340.95     20.15 o 
   1   6   9      385.07      361.16     20.98 o 
   2   6   9      126.28      115.09      8.70 o 
   3   6   9       52.04       45.08      5.24 o 
   4   6   9       67.59       63.55      6.38 o 
   5   6   9       39.14       54.26      6.14 o 
   6   6   9        9.29       11.80      3.40 o 
  -2   7   9      289.65      263.00     16.97 o 
  -1   7   9       82.06       67.06      6.78 o 
   0   7   9        0.55        0.75      1.77 o 
   1   7   9      135.09      144.42     10.45 o 
   2   7   9      140.18      146.06      7.41 o 
   3   7   9      260.78      259.03     16.21 o 
   4   7   9       62.01       52.41      5.86 o 
   5   7   9       47.21       46.53      5.69 o 
   6   7   9       10.72        8.92      3.12 o 
  -1   8   9       31.53       33.76      5.17 o 
   0   8   9       37.30       44.92      5.67 o 
   1   8   9       75.55       71.77      7.09 o 
   2   8   9        0.78        1.68      1.77 o 
   3   8   9       57.68       55.29      6.04 o 
   4   8   9        4.02        1.23      1.84 o 
   5   8   9       19.15       24.57      4.48 o 
   0   9   9       23.77       18.95      4.31 o 
   1   9   9        4.33        6.86      2.84 o 
   2   9   9       24.40       21.06      4.29 o 
   3   9   9       18.73       21.78      4.36 o 
   4   9   9        0.47        2.28      2.08 o 
   5   9   9       43.30       49.88      6.20 o 
  -3  -5  10        2.90        2.32      2.60 o 
  -2  -5  10        7.47        2.09      2.41 o 
  -1  -5  10      130.28      122.19      9.98 o 
  -4  -4  10       42.48       55.01      6.94 o 
  -3  -4  10       98.99      105.69      9.12 o 
  -2  -4  10        0.28       -0.45      2.01 o 
  -1  -4  10        0.69        1.68      2.23 o 
   0  -4  10        0.94        2.43      2.37 o 
   1  -4  10        6.18        4.93      2.59 o 
  -5  -3  10       62.99       63.89      7.44 o 
  -4  -3  10       15.44       14.86      3.27 o 
  -3  -3  10       17.29       15.61      3.88 o 
  -2  -3  10       36.56       29.60      4.95 o 
  -1  -3  10       19.81       22.26      4.29 o 
   0  -3  10        0.69        1.13      2.05 o 
   1  -3  10        0.58        0.92      1.93 o 
   2  -3  10       13.86       16.21      3.69 o 
  -5  -2  10        0.77        0.61      2.44 o 
  -4  -2  10       34.22       34.15      5.41 o 
  -3  -2  10       23.15       22.93      4.43 o 
  -2  -2  10       18.19       21.99      4.24 o 
  -1  -2  10      193.90      182.52     12.48 o 
   0  -2  10       52.73       55.52      4.00 o 
   1  -2  10        2.85        1.56      1.91 o 
   2  -2  10       56.90       59.33      6.37 o 
   3  -2  10       30.57       29.02      4.92 o 
  -5  -1  10       15.69       18.27      4.09 o 
  -4  -1  10        6.55        4.64      2.68 o 
  -3  -1  10        0.11        0.99      1.99 o 
  -2  -1  10        7.32        9.18      2.93 o 
  -1  -1  10        8.81        9.67      1.93 o 
   0  -1  10        3.85        3.31      1.42 o 
   1  -1  10      155.46      154.55      7.51 o 
   2  -1  10       90.77       87.92      7.41 o 
   3  -1  10        6.86       12.12      3.49 o 
   4  -1  10       16.58       10.77      3.33 o 
  -5   0  10       18.43       12.53      3.57 o 
  -4   0  10       43.65       38.91      5.49 o 
  -3   0  10        4.96        4.37      2.44 o 
  -2   0  10        5.58        3.47      2.36 o 
  -1   0  10        3.30        4.43      1.60 o 
   0   0  10        9.57       11.51      1.98 o 
   1   0  10        7.55        8.70      2.18 o 
   2   0  10       25.11       31.79      4.40 o 
   3   0  10        9.53        6.80      2.64 o 
   4   0  10       40.77       42.56      5.72 o 
  -5   1  10        0.11        1.04      2.16 o 
  -4   1  10        2.34        1.92      2.20 o 
  -3   1  10       21.49       27.55      4.49 o 
  -2   1  10      226.31      222.97      9.92 o 
  -1   1  10      149.20      152.96      9.12 o 
   0   1  10        6.24        8.76      2.54 o 
   1   1  10        4.67        4.11      1.38 o 
   2   1  10      214.91      226.39     14.28 o 
   3   1  10        8.97        8.61      2.83 o 
   4   1  10       35.28       42.64      5.55 o 
   5   1  10       40.55       43.80      5.82 o 
  -5   2  10        2.30        6.08      3.12 o 
  -4   2  10      114.18       96.69      8.29 o 
  -3   2  10        5.51        9.25      2.96 o 
  -2   2  10        6.59        6.31      1.64 o 
  -1   2  10      210.09      204.38      9.28 o 
   0   2  10      761.85      774.85     29.23 o 
   1   2  10      397.83      381.42     15.40 o 
   2   2  10      143.73      162.49      7.71 o 
   3   2  10       33.63       38.66      4.96 o 
   4   2  10       89.79       81.39      7.33 o 
   5   2  10       84.49       83.52      8.04 o 
  -4   3  10        8.76       11.21      3.28 o 
  -3   3  10        0.37        1.13      1.37 o 
  -2   3  10      157.56      167.79     17.08 o 
  -1   3  10       75.24       80.72      7.23 o 
   0   3  10      168.55      168.68     10.01 o 
   1   3  10      139.36      136.47      6.80 o 
   2   3  10      441.02      384.83     20.74 o 
   3   3  10      180.21      161.13     11.30 o 
   4   3  10       16.37       19.18      3.81 o 
   5   3  10       13.60        8.64      2.88 o 
  -4   4  10       38.26       43.55      6.01 o 
  -3   4  10       25.95       22.62      2.90 o 
  -2   4  10        6.72        3.64      1.47 o 
  -1   4  10       30.27       34.47      7.88 o 
   0   4  10       96.70       99.18      7.95 o 
   1   4  10       30.78       32.39      3.77 o 
   2   4  10       18.84       10.17      3.21 o 
   3   4  10       10.69       11.56      3.01 o 
   4   4  10       21.27       19.73      3.97 o 
   5   4  10       24.82       18.15      3.96 o 
   6   4  10       12.80       15.48      3.80 o 
  -3   5  10       45.00       44.85      4.07 o 
  -2   5  10      155.62      157.83     10.41 o 
  -1   5  10      218.88      226.44     10.39 o 
   0   5  10       38.70       41.74      3.94 o 
   1   5  10       35.81       36.52      3.32 o 
   2   5  10      174.49      175.03      8.34 o 
   3   5  10       39.52       46.44      5.52 o 
   4   5  10        3.52        5.23      2.72 o 
   5   5  10       22.48       17.65      3.93 o 
   6   5  10       13.69       11.77      3.44 o 
  -3   6  10       28.97       28.02      3.44 o 
  -2   6  10       13.16       10.13      2.20 o 
  -1   6  10      176.94      168.83     11.93 o 
   0   6  10       95.48      101.76      5.90 o 
   1   6  10      159.34      168.31      8.26 o 
   2   6  10      214.51      203.29     13.48 o 
   3   6  10       22.32       17.55      3.64 o 
   4   6  10       11.27        8.60      3.00 o 
   5   6  10       37.52       44.43      5.86 o 
   6   6  10        8.08        6.77      2.96 o 
  -2   7  10       22.88       25.30      4.65 o 
  -1   7  10       79.06       81.62      7.81 o 
   0   7  10        0.29       -0.08      1.60 o 
   1   7  10       42.19       47.85      5.84 o 
   2   7  10       18.57       25.69      4.45 o 
   3   7  10        2.56        2.28      2.03 o 
   4   7  10       26.21       30.35      4.87 o 
   5   7  10       10.12       10.48      3.27 o 
  -1   8  10       12.83        6.56      2.92 o 
   0   8  10        1.03        1.45      1.89 o 
   1   8  10       11.65       14.74      3.61 o 
   2   8  10       19.63       25.34      4.56 o 
   3   8  10       22.30       26.63      3.27 o 
   4   8  10        6.62        3.37      2.25 o 
   5   8  10        5.55        8.18      3.19 o 
   1   9  10        9.55        9.94      3.31 o 
   2   9  10       47.31       59.74      6.98 o 
   3   9  10        2.43        4.95      2.71 o 
  -2  -4  11        1.06        0.43      2.55 o 
  -1  -4  11        0.16        2.17      2.57 o 
  -3  -3  11       75.32       68.31      7.60 o 
  -2  -3  11       76.67       56.46      5.89 o 
  -1  -3  11        2.40        1.23      1.80 o 
   0  -3  11       12.91       18.26      3.88 o 
   1  -3  11        2.24        3.04      2.31 o 
  -4  -2  11        0.16        0.35      2.33 o 
  -3  -2  11       10.57       12.36      3.72 o 
  -2  -2  11        7.15        5.16      2.88 o 
  -1  -2  11      140.68      151.10     11.34 o 
   0  -2  11       80.67       77.78      7.24 o 
   1  -2  11        0.89        1.57      2.08 o 
   2  -2  11       12.56       11.88      3.45 o 
  -4  -1  11        0.70        0.83      2.36 o 
  -3  -1  11        1.81        0.69      2.04 o 
  -2  -1  11        0.29       -1.33      1.80 o 
  -1  -1  11        9.35        9.89      3.37 o 
   0  -1  11        0.52        1.80      1.45 o 
   1  -1  11       16.91       19.37      3.67 o 
   2  -1  11       59.16       51.09      5.90 o 
   3  -1  11        9.15        9.94      3.25 o 
  -4   0  11       47.98       55.93      6.80 o 
  -3   0  11        8.92       10.06      3.20 o 
  -2   0  11       13.40        7.06      2.84 o 
  -1   0  11        1.58        0.54      1.28 o 
   0   0  11       83.97       81.47      4.94 o 
   1   0  11        0.21        1.33      2.07 o 
   2   0  11       26.43       36.32      5.00 o 
   3   0  11      102.57      113.86      9.32 o 
   4   0  11       29.72       32.60      5.32 o 
  -4   1  11        0.08       -1.89      1.69 o 
  -3   1  11       71.45       66.19      6.98 o 
  -2   1  11      356.51      387.66     23.35 o 
  -1   1  11      180.38      188.57      8.89 o 
   0   1  11       70.09       78.55      4.83 o 
   1   1  11       29.39       28.58      2.93 o 
   2   1  11      111.18       98.29      8.09 o 
   3   1  11      170.65      193.46     13.20 o 
   4   1  11       43.16       55.44      6.58 o 
  -4   2  11       19.57       22.73      4.57 o 
  -3   2  11       28.57       24.87      4.51 o 
  -2   2  11       19.93       20.59      4.64 o 
  -1   2  11      144.20      142.49      7.30 o 
   0   2  11      264.60      276.34     11.97 o 
   1   2  11      119.94      133.09     12.77 o 
   2   2  11       49.10       55.18      6.04 o 
   3   2  11       50.92       65.78      6.82 o 
   4   2  11        1.49        0.57      1.80 o 
  -4   3  11        2.96        0.09      2.20 o 
  -3   3  11        0.75       -0.60      1.99 o 
  -2   3  11       28.63       31.43      5.71 o 
  -1   3  11       40.62       46.12      3.83 o 
   0   3  11       22.81       24.00      2.89 o 
   1   3  11        3.49        3.41      1.37 o 
   2   3  11       52.28       47.38      3.66 o 
   3   3  11       57.13       56.94      6.26 o 
   4   3  11        3.00        4.08      2.44 o 
   5   3  11       10.82       12.30      3.49 o 
  -3   4  11       88.03       91.65      9.69 o 
  -2   4  11       30.97       29.56      4.53 o 
  -1   4  11       26.53       27.33      3.04 o 
   0   4  11       63.29       65.00     10.30 o 
   1   4  11       18.89       17.87      2.56 o 
   2   4  11       20.88       18.40      2.73 o 
   3   4  11       23.83       28.38      4.77 o 
   4   4  11       10.98       13.77      3.61 o 
   5   4  11       14.86       10.92      3.51 o 
  -3   5  11       27.05       24.76      3.30 o 
  -2   5  11      105.70      108.67      6.43 o 
  -1   5  11      136.57      126.93      6.94 o 
   0   5  11      139.41      129.15      5.64 o 
   1   5  11       11.00        9.87      2.05 o 
   2   5  11       58.89       64.84      4.62 o 
   3   5  11       55.53       57.38      6.36 o 
   4   5  11        1.17        1.64      2.15 o 
   5   5  11       20.25       23.35      4.64 o 
  -2   6  11       14.01       15.79      2.77 o 
  -1   6  11       23.95       25.93      3.24 o 
   0   6  11       15.28       14.67      2.47 o 
   1   6  11        0.13        0.54      1.74 o 
   2   6  11       55.50       47.57      5.86 o 
   3   6  11       33.49       36.02      5.19 o 
   4   6  11        0.71        0.56      2.00 o 
   5   6  11        1.94        5.65      2.85 o 
  -1   7  11        6.67        1.35      2.13 o 
   0   7  11       13.79        9.92      3.12 o 
   1   7  11       14.51       28.67      4.83 o 
   2   7  11       15.99       12.21      3.24 o 
   3   7  11       11.50       10.77      3.20 o 
   4   7  11        5.82        5.39      2.80 o 
   1   8  11        9.15       12.58      3.59 o 
   2   8  11       51.90       55.82      6.57 o 
   3   8  11      118.64      125.26     10.21 o 
  -2  -2  12        0.14        0.04      2.16 o 
  -1  -2  12       41.37       39.86      5.81 o 
   0  -2  12       24.60       30.78      5.11 o 
  -3  -1  12        2.80        0.97      2.32 o 
  -2  -1  12        4.71        0.24      2.29 o 
  -1  -1  12       13.61       20.86      4.33 o 
   0  -1  12        9.27       13.40      3.59 o 
   1  -1  12       59.71       68.93      7.02 o 
   2  -1  12       20.61       22.07      4.33 o 
  -3   0  12       66.87       66.95      7.52 o 
  -2   0  12       10.45        9.82      3.32 o 
  -1   0  12       48.32       45.97      5.90 o 
   0   0  12       47.65       52.22      4.23 o 
   1   0  12      112.03      129.07      9.94 o 
   2   0  12       44.56       63.21      6.89 o 
  -3   1  12       20.66       19.43      4.24 o 
  -2   1  12      149.72      132.28     10.41 o 
  -1   1  12      148.33      151.22      7.77 o 
   0   1  12       24.30       23.37      4.78 o 
   1   1  12       37.75       44.16      6.96 o 
   2   1  12        0.73       -0.89      1.93 o 
   3   1  12       66.33       82.72      8.16 o 
  -3   2  12        0.71        0.01      1.88 o 
  -2   2  12        8.79        5.29      2.76 o 
  -1   2  12       16.30       19.62      3.01 o 
   0   2  12       33.93       31.99      3.31 o 
   1   2  12       23.84       23.62      3.98 o 
   2   2  12        4.24        5.23      2.51 o 
   3   2  12        4.75        1.29      2.27 o 
  -3   3  12        0.07        1.88      2.29 o 
  -2   3  12       39.08       39.61      3.84 o 
  -1   3  12       20.20       15.73      3.32 o 
   0   3  12       16.79       26.75      4.35 o 
   1   3  12        6.33        3.97      1.61 o 
   2   3  12       19.49       16.74      3.76 o 
   3   3  12        3.03        2.47      2.12 o 
   4   3  12        4.03        0.97      2.08 o 
  -2   4  12       77.51       74.09      6.84 o 
  -1   4  12       19.58       21.05      2.82 o 
   0   4  12       33.24       35.33      9.86 o 
   1   4  12       14.88       14.30      2.46 o 
   2   4  12       24.95       22.37      3.63 o 
   3   4  12       48.74       45.52      6.09 o 
   4   4  12       30.98       38.26      5.73 o 
  -2   5  12       13.44       14.93      5.25 o 
  -1   5  12       16.25       14.45      2.68 o 
   0   5  12       44.75       43.15      3.20 o 
   1   5  12       15.17       15.46      2.53 o 
   2   5  12        0.21        0.36      1.32 o 
   3   5  12        1.41        0.87      1.91 o 
   4   5  12        9.28        8.13      3.16 o 
  -1   6  12       34.15       39.36      4.10 o 
   0   6  12        0.11        0.05      1.26 o 
   1   6  12        6.31        3.94      1.78 o 
   2   6  12       20.53       20.49      4.24 o 
   3   6  12       28.33       35.71      5.40 o 
   1   7  12       74.76       79.39      7.93 o 
   2   7  12        1.79       -1.33      1.81 o 
  -1   0  13       14.90       19.10      4.31 o 
   0   0  13        5.37        3.51      2.51 o 
  -1   1  13       36.31       47.04      6.20 o 
   0   1  13       14.35       23.31      3.14 o 
   1   1  13       24.09       29.10      5.07 o 
  -1   2  13        1.98        1.18      2.09 o 
   0   2  13       16.37       18.62      2.78 o 
   1   2  13        1.87        2.70      1.65 o 
   2   2  13       14.71       16.01      4.04 o 
  -1   3  13       34.49       35.12      5.41 o 
   0   3  13        9.59        7.54      3.54 o 
   1   3  13        7.51        3.99      1.75 o 
   2   3  13       30.59       24.74      4.81 o 
   0   4  13        6.40        7.81      2.14 o 
   1   4  13        5.41        7.17      2.04 o 
   2   4  13        5.70        3.68      2.63 o 
   1   5  13        8.97       12.53      2.52 o 
                                                 
